# Supplementary material for: Psychometric evaluation of the Chinese revised Sensory Integration and Praxis Tests in children with amblyopia
Source: PeerJ. 2026 Jun 18;14:e21431. doi: 10.7717/peerj.21431 (PMC13283362; doi:10.7717/peerj.21431)
Supplement: Supplemental Information 6 — This dataset includes anonymized participant-level data used for statistical analyses, with each row representing an individual participant and each column corresponding to a measured variable. [file peerj-14-21431-s006.xlsx]

## Sheet: 4-5（275）
ID	age	gender	nation	type_group	BCVA.FE	BCVA.AE	Degree	Q6	Q7	Q8	Q9	Q10	Q11	Q12	Q13	Q14	Q15	Q16	Q17	Q18	Q19	Q20	Q21	Q22	Q23	A1	A2	A3	A4	A5	A6	A7	A8	A9	A10	A11	A12	A13	A14	B15	B16	B17	B18	B19	B20	B21	B22	B23	B24
10001	5	2	1	1	0.3	0.3	2	1	1	2	3	2	2	2	2	3	4	2	2	2	1	2	1	2	2	4	4	5	5	5	5	5	5	5	5	5	5	5	5	5	5	4	5	5	5	5	5	5	5
10002	4	1	1	1	0.3	0.4	2	3	1	1	3	3	2	2	2	3	4	1	2	2	1	2	2	2	2	4	3	5	5	5	5	4	5	4	5	4	5	4	5	5	5	5	5	4	3	3	4	4	4
10006	5	1	1	1	0.2	0.3	2	3	2	2	3	2	2	2	2	1	1	2	2	1	2	2	2	2	1	3	3	5	5	5	5	4	4	2	2	1	2	5	1	1	5	2	5	3	1	1	2	4	5
10007	4	1	1	1	0.5	0.6	2	1	2	2	3	2	2	2	2	3	3	1	2	2	1	2	2	2	2	2	2	5	5	5	5	5	5	5	4	5	5	5	5	5	5	5	5	4	4	2	5	5	5
10010	5	2	1	2	0.1	0.3	2	3	1	1	3	1	2	2	2	3	4	1	2	2	2	2	2	2	2	5	5	5	5	5	5	4	4	5	5	5	5	5	4	5	5	4	4	5	4	5	5	4	4
10011	5	2	2	1	0.2	0.7	3	2	1	2	2	1	2	2	2	3	1	2	2	2	2	2	2	2	2	5	5	5	5	5	5	5	5	5	5	5	5	5	5	5	5	5	5	5	5	5	5	5	5
10014	5	1	2	2	0	0.8	3	3	2	1	3	2	1	2	2	2	2	1	2	1	2	2	1	2	2	4	1	5	5	5	5	2	1	3	1	5	5	2	4	1	1	1	1	1	1	1	2	4	4
10015	5	2	1	2	0.1	0.3	2	2	2	2	3	2	2	2	2	3	3	2	2	2	2	2	2	2	2	5	5	5	5	5	5	5	5	5	5	5	5	5	5	5	5	5	5	5	5	5	5	5	5
10016	5	1	2	2	0	0.3	2	1	1	2	3	2	2	2	1	1	1	1	2	2	2	2	2	2	2	5	5	5	5	5	5	5	5	5	5	5	5	5	5	5	5	5	5	5	5	5	5	5	5
10017	4	2	1	1	0.2	0.2	1	1	2	3	3	2	2	2	2	2	3	2	2	2	2	2	2	2	1	3	3	5	5	5	5	3	3	4	3	3	3	3	3	3	3	3	3	3	3	3	3	4	5
10018	5	2	1	1	0.2	0.2	1	1	1	2	3	2	2	2	2	1	2	2	2	2	1	2	1	1	1	3	3	5	5	5	5	4	4	4	5	5	4	5	3	4	4	4	5	4	5	5	4	5	5
10020	5	1	2	1	0.1	0.3	2	3	1	3	2	1	2	2	1	1	2	1	2	2	2	2	2	2	2	4	4	5	5	5	5	3	3	3	4	5	4	5	3	3	3	1	4	4	4	3	3	3	3
10021	4	1	2	1	0.2	0.3	2	1	2	2	4	1	2	2	2	3	1	2	2	2	2	2	2	2	2	5	5	5	5	5	5	5	5	5	5	5	5	5	5	5	5	4	5	4	5	5	5	5	5
10022	5	1	2	2	0.3	0.4	2	1	1	2	3	2	2	2	1	1	3	1	2	2	2	2	2	2	2	2	3	5	5	5	5	3	3	3	4	4	3	3	2	3	3	2	3	2	3	2	2	3	3
10028	5	1	1	2	0.2	0.2	1	1	2	2	3	2	2	2	2	3	4	2	2	2	1	2	2	2	2	3	4	5	5	5	5	5	5	4	4	4	5	5	5	5	5	5	5	5	5	5	5	5	5
10030	5	2	1	1	0.6	0.7	3	3	1	2	3	2	2	2	2	2	3	1	2	2	2	2	2	2	2	3	3	5	5	5	5	4	5	5	5	5	5	3	5	5	5	3	5	5	3	3	5	5	5
10032	5	2	1	1	0.1	0.2	1	2	1	1	3	2	2	2	2	1	2	2	2	2	2	2	2	2	2	3	3	5	5	5	5	4	4	4	3	4	4	4	3	4	2	3	3	3	3	3	3	4	4
10035	5	1	1	3	0.3	0.3	2	3	2	4	3	2	2	2	1	3	2	1	2	1	2	2	2	2	2	2	3	5	5	5	5	2	2	4	3	2	4	4	4	4	3	4	2	2	4	2	1	2	1
10036	5	1	1	2	0.3	0.3	2	3	2	1	3	3	2	2	2	3	3	1	2	2	1	2	2	2	2	1	4	5	5	5	5	1	1	3	2	5	5	5	1	3	5	2	5	5	4	1	1	2	4
10037	4	2	1	3	0.1	0.3	2	3	1	2	3	2	2	2	1	3	2	2	2	2	2	2	2	2	2	4	4	5	5	5	5	4	5	4	5	4	5	5	4	5	5	4	5	4	4	4	4	5	4
10038	5	1	1	2	0	0.3	2	3	1	1	3	2	2	2	2	3	4	1	2	2	2	2	2	2	2	3	3	5	5	5	5	5	5	5	4	5	5	5	5	5	5	5	5	5	4	2	5	5	5
10040	4	1	1	2	0	0.8	3	3	2	4	3	2	2	2	2	3	4	2	2	2	1	2	2	1	2	4	3	5	5	5	5	4	5	5	5	5	5	5	5	5	5	3	5	4	3	3	4	5	3
10041	4	2	1	2	0	0.3	2	1	2	1	3	2	2	2	2	3	3	2	2	2	2	2	2	2	1	2	2	5	5	5	5	3	5	5	4	5	3	2	3	4	3	2	3	1	5	5	5	4	5
10044	5	2	2	1	0.4	0.4	2	3	1	1	3	2	2	2	2	3	2	2	2	2	2	2	2	2	1	4	4	5	5	5	5	5	5	4	4	3	4	1	3	3	3	2	3	3	4	5	4	4	4
10045	4	1	1	2	0.2	0.8	3	1	2	1	3	2	2	2	2	2	4	2	2	2	2	2	2	2	2	4	4	5	5	5	5	3	2	4	4	5	4	5	3	4	4	3	3	2	3	2	4	5	4
10046	4	1	1	3	0.2	0.3	2	1	1	1	3	2	2	2	1	3	3	1	2	2	2	2	2	2	2	4	3	5	5	5	5	3	3	4	4	5	5	5	4	2	1	3	5	1	3	2	3	2	5
10049	5	1	1	1	0.2	0.3	2	2	1	2	3	2	2	2	2	3	3	1	2	2	2	2	2	2	2	4	5	5	5	5	5	5	5	5	5	5	5	5	5	5	5	5	5	5	5	4	5	5	5
10053	5	2	1	1	0.1	0.2	1	1	2	2	3	2	2	2	2	3	3	1	2	2	1	2	2	1	2	3	4	5	5	5	5	3	2	3	3	3	2	3	2	2	3	3	4	4	4	2	2	3	4
10054	5	1	2	1	0.4	0.4	2	1	1	1	3	2	2	2	1	3	4	2	2	2	2	2	2	2	2	4	4	5	5	5	5	4	4	5	5	4	5	4	4	5	4	2	5	4	4	1	4	4	5
10055	4	1	1	2	0.2	0.3	2	1	1	1	3	2	2	2	2	3	3	2	2	2	2	2	2	2	2	2	2	5	5	5	5	4	4	4	4	5	4	4	5	4	4	4	5	4	3	3	4	4	5
10061	5	2	1	2	0.1	0.3	2	3	2	2	3	2	2	2	2	3	3	2	2	2	2	2	2	2	2	5	4	5	5	5	5	4	5	4	4	5	5	5	3	5	5	4	5	5	4	5	5	3	5
10065	5	2	1	2	0.4	0.5	2	3	1	2	3	2	2	2	2	3	4	2	2	2	2	2	2	2	2	1	5	5	5	5	5	3	3	3	3	5	5	3	4	4	4	1	3	4	2	2	5	5	5
10068	5	2	2	1	0.2	0.2	1	3	1	1	2	2	2	2	2	3	1	1	2	2	2	2	2	2	2	5	5	5	5	5	5	5	5	5	5	5	5	5	5	5	5	5	5	5	5	5	5	5	5
10070	4	1	2	1	0.4	0.4	2	1	1	1	3	2	2	2	2	1	1	1	2	2	2	2	2	2	2	4	4	5	5	5	5	2	4	5	5	5	5	5	5	5	3	4	5	4	2	1	5	4	5
10072	5	1	1	2	0	0.5	2	1	1	2	3	2	2	2	1	3	3	1	2	2	2	2	2	2	2	3	3	5	5	5	5	4	4	5	4	5	5	4	3	4	4	4	5	4	4	4	4	4	5
10074	5	1	1	2	0.1	0.4	2	1	1	2	3	2	2	2	1	1	1	1	2	2	2	2	2	2	1	2	3	3	3	5	5	2	2	2	5	5	2	2	2	2	2	2	3	3	5	2	2	5	4
10075	5	1	1	2	0	0.1	1	3	1	2	2	2	2	2	2	3	4	1	2	2	1	2	2	2	1	3	3	3	2	5	5	3	3	4	5	1	3	5	1	4	4	2	4	4	2	2	4	5	2
10076	4	1	1	2	0.1	0.8	3	1	2	2	3	3	2	2	1	3	2	2	2	2	2	2	2	2	1	4	3	4	5	5	5	4	4	4	4	1	3	3	4	5	4	3	4	4	4	2	5	5	5
10077	5	1	1	2	0.4	0.7	3	1	1	2	3	2	2	2	2	2	1	2	2	2	2	2	2	2	2	4	4	5	4	5	5	5	5	5	4	5	5	4	5	5	4	4	4	4	5	5	5	5	5
10079	5	1	1	2	0.2	0.5	2	2	1	1	3	2	2	2	1	3	3	2	2	2	1	2	2	2	2	4	4	4	4	4	4	4	4	4	4	3	5	5	4	4	4	2	4	3	3	3	4	4	3
10080	5	2	1	2	0.1	0.3	2	1	2	2	3	2	2	2	2	3	2	2	2	2	2	2	2	2	2	4	4	4	4	4	4	4	4	4	4	4	4	4	4	4	4	4	4	4	4	4	4	4	4
10082	4	2	2	1	0.6	0.6	2	1	2	2	3	2	2	2	2	3	3	2	2	2	1	2	1	2	1	3	3	4	3	4	4	2	2	2	3	3	4	2	2	2	2	2	3	2	3	2	2	4	4
10083	4	2	2	2	0.4	0.8	3	1	1	2	2	1	2	2	1	3	2	1	2	1	2	2	2	2	2	3	3	4	4	3	5	4	3	4	4	4	5	4	4	3	2	2	4	2	3	3	3	4	5
10084	5	2	2	1	0.2	0.3	2	3	2	3	3	2	2	2	2	3	3	1	2	2	2	2	2	2	2	4	5	5	5	5	5	5	5	5	5	5	5	4	4	5	4	5	4	4	4	4	5	5	5
10085	5	1	1	2	0.6	0.8	3	1	2	3	3	2	2	2	2	2	2	2	2	2	2	2	2	2	2	4	3	4	5	5	5	4	4	5	5	5	5	5	4	5	5	4	5	4	3	3	3	4	4
10086	5	2	1	2	0.3	0.5	2	3	2	2	3	2	2	2	2	3	2	2	2	2	2	2	2	2	2	4	5	5	5	5	5	5	5	5	5	5	4	5	5	5	5	4	5	4	5	5	5	5	5
10087	4	1	2	2	0.4	0.5	2	3	1	1	3	2	2	2	2	3	4	2	2	2	2	2	2	2	2	3	3	4	4	4	5	3	4	4	4	3	4	4	4	4	5	5	5	4	3	5	5	5	5
10088	5	2	2	2	0	0.2	1	1	2	2	3	1	2	2	2	2	2	2	2	2	2	2	2	2	2	4	4	3	4	5	5	4	4	4	4	5	4	4	4	4	3	3	3	4	5	3	4	4	4
10089	5	2	2	3	0.2	0.2	1	1	2	4	4	2	2	2	1	1	3	1	2	2	2	2	2	2	2	5	5	5	5	5	5	5	5	5	5	5	5	5	5	5	5	4	5	5	5	4	5	5	5
10092	5	2	1	2	0.2	0.6	2	2	1	2	3	2	2	2	2	1	1	1	2	2	1	2	2	2	2	3	3	4	4	5	5	3	3	4	5	5	1	4	4	4	4	3	4	3	4	4	4	4	4
10094	5	2	2	1	0.2	0.3	2	1	1	2	2	2	2	2	2	3	1	2	2	1	2	2	2	2	2	4	4	5	5	5	5	5	5	4	4	4	3	4	4	4	5	4	5	4	4	4	4	4	4
10097	5	1	1	2	0.1	0.2	1	2	1	2	3	2	2	2	1	1	1	1	2	2	2	2	2	2	2	5	5	4	4	5	5	4	5	5	5	5	5	4	4	5	4	2	4	5	4	4	4	4	4
10098	5	2	1	2	0.2	0.2	1	3	2	1	2	1	2	2	1	2	2	1	2	2	2	2	2	2	1	3	3	4	4	3	5	3	3	4	4	5	4	4	2	4	4	3	4	3	2	2	2	4	2
10100	4	2	1	1	0.1	0.2	1	3	1	1	3	2	2	2	2	3	3	1	2	2	1	1	2	2	1	4	4	4	4	5	5	5	5	5	5	5	5	5	5	5	5	4	4	4	4	4	4	4	4
10102	5	2	2	1	0.2	0.2	1	1	1	1	3	2	2	2	2	2	3	1	2	1	1	2	2	2	2	4	4	4	4	4	4	4	4	4	4	4	4	4	4	4	4	2	5	4	3	3	3	3	3
10105	4	1	1	1	0.4	0.4	2	2	1	1	3	2	2	2	2	3	4	2	2	2	2	2	1	2	2	5	5	5	5	5	5	4	4	4	5	4	5	5	5	5	4	2	5	3	2	2	2	4	4
10111	4	1	1	2	0.1	0.5	2	2	1	2	3	2	2	2	2	3	4	1	2	2	2	2	2	2	2	5	5	5	5	5	5	5	4	4	5	5	5	5	5	5	5	4	5	5	5	5	5	5	5
10112	5	1	1	3	0.2	0.4	2	3	2	2	3	2	2	2	1	2	2	1	2	2	2	2	2	2	2	5	5	5	5	5	5	5	5	5	5	5	5	5	5	5	5	5	5	5	5	5	5	5	5
10114	4	2	1	2	0.2	0.3	2	2	2	2	3	1	2	2	2	3	3	2	2	1	2	2	2	2	2	5	5	2	5	3	5	5	5	5	5	5	5	3	5	5	5	5	5	5	5	3	5	5	5
10118	5	2	1	1	0.3	0.4	2	3	2	1	3	2	2	2	2	1	2	1	2	2	2	1	2	2	2	3	4	2	2	2	2	4	5	5	3	2	3	3	3	4	4	4	3	2	1	2	4	5	5
10119	4	1	2	1	0.3	0.3	2	1	1	2	3	2	2	2	2	3	2	2	2	2	1	1	2	2	2	5	5	4	5	5	5	2	4	5	4	5	5	5	5	5	5	4	5	5	5	3	4	4	5
10120	4	2	1	2	0.2	0.3	2	3	2	1	3	2	2	2	2	3	4	1	2	2	1	2	2	2	2	4	4	4	4	4	4	4	4	4	4	4	4	4	4	4	4	4	4	4	4	4	4	4	4
10122	4	1	1	1	0.4	0.4	2	1	1	1	3	2	2	2	2	3	1	2	2	2	1	2	2	2	2	3	3	3	3	3	3	3	4	3	4	5	5	3	4	3	4	3	5	3	4	2	4	3	4
10126	5	1	1	2	0.2	0.5	2	3	2	2	3	1	2	2	1	3	4	1	2	2	2	2	2	2	2	3	3	5	5	5	5	4	4	5	4	5	5	4	4	5	2	2	4	3	4	1	4	3	4
10130	5	1	1	2	0.1	0.5	2	1	1	1	3	2	2	2	2	2	1	2	2	2	1	2	2	2	1	4	2	2	3	3	4	2	2	3	2	3	3	5	2	4	5	5	5	5	4	3	2	3	3
10131	4	2	2	3	0.1	0.9	3	3	1	3	3	2	2	2	1	3	1	2	2	2	2	2	2	2	2	4	5	4	4	5	5	4	4	3	5	5	4	5	4	4	5	3	4	4	5	4	4	4	5
10132	5	2	1	2	0.1	0.3	2	3	2	2	3	2	2	2	2	3	2	1	2	2	2	2	2	2	2	3	3	5	5	5	5	5	5	5	4	5	5	4	5	5	4	5	4	3	3	5	5	5	5
10133	5	2	1	2	-0.1	0.6	2	1	1	1	2	1	2	2	2	3	3	1	2	2	2	2	2	2	1	4	4	4	4	4	4	4	4	4	4	4	4	4	4	4	4	4	4	4	4	4	4	4	4
10134	5	2	2	2	0.4	0.4	2	3	1	2	3	2	2	2	2	3	4	2	2	2	2	2	2	2	2	5	4	5	4	5	5	5	5	5	4	5	5	5	5	5	5	4	4	4	4	4	4	4	5
10136	4	2	1	1	0.3	0.4	2	1	2	2	3	2	2	2	2	2	1	1	2	2	1	2	2	2	2	4	4	4	4	5	5	4	4	5	4	5	4	5	4	5	5	4	5	4	4	4	5	4	4
10139	4	1	1	1	0.5	0.6	2	1	1	2	3	2	2	2	2	3	4	2	2	2	2	2	2	2	2	5	5	5	5	5	5	4	4	3	5	5	4	5	4	5	5	5	5	5	4	5	5	5	5
10141	4	2	1	1	0.6	0.7	3	1	2	2	4	2	2	2	2	2	1	1	2	1	2	2	2	2	2	4	4	5	5	4	5	5	5	5	5	5	5	4	5	5	5	5	5	5	5	5	5	4	5
10142	5	1	2	1	0.4	0.4	2	3	2	2	2	1	2	2	1	3	2	1	2	2	2	2	2	2	1	3	3	4	4	5	4	4	5	4	4	5	5	4	2	4	4	3	5	3	3	2	5	5	5
10145	4	1	1	1	0.4	0.4	2	3	1	2	2	2	2	2	2	3	4	1	2	2	2	2	2	1	2	3	3	5	3	4	5	4	4	5	5	4	4	2	4	2	3	1	3	2	2	3	4	3	3
10147	5	1	1	2	0	0.3	2	3	1	2	3	2	2	2	2	3	4	2	2	2	2	2	2	2	2	2	2	4	4	4	5	4	4	5	4	4	5	3	4	4	3	2	4	3	3	3	4	4	5
10150	5	2	1	2	0	0.2	1	3	1	2	3	2	2	2	2	3	3	1	1	1	2	2	2	2	2	3	3	4	4	4	4	3	4	4	4	5	4	5	4	3	4	4	4	4	4	4	3	5	5
10151	5	1	2	1	0.4	1	3	1	1	1	3	2	2	2	2	1	1	2	2	2	2	2	2	2	2	4	4	5	5	5	5	5	5	5	5	5	5	5	5	5	5	5	5	5	5	5	5	5	5
10152	5	2	1	1	0.2	0.3	2	3	1	1	3	2	2	2	2	3	4	1	2	2	1	2	2	2	2	4	4	5	5	5	5	5	5	5	5	5	5	4	5	5	3	2	4	4	4	3	3	5	4
10154	4	2	2	1	0.2	0.3	2	1	2	3	2	2	2	2	2	3	4	1	2	2	2	2	1	2	2	4	5	5	5	5	5	4	4	5	5	5	5	5	4	5	5	3	5	5	5	5	5	5	5
10155	4	2	1	1	0.7	0.7	3	1	2	1	3	2	2	2	2	2	2	2	2	2	2	2	2	2	2	3	3	5	5	5	5	3	5	5	3	5	5	3	5	5	5	3	5	5	5	5	5	5	5
10156	5	1	1	3	0.1	0.4	2	1	1	2	3	2	2	2	1	3	3	2	2	2	2	1	2	2	2	4	4	5	5	5	5	4	4	4	3	5	5	4	4	5	4	4	4	4	4	3	4	4	5
10157	4	2	1	1	0.4	0.5	2	3	1	4	3	2	2	2	1	2	3	1	2	2	2	2	2	2	2	4	4	4	4	4	5	4	4	4	4	5	2	4	3	3	4	4	5	3	4	5	3	4	4
10159	4	2	1	1	0.4	0.4	2	3	1	3	4	2	2	2	2	2	3	1	2	2	2	2	2	2	2	5	4	4	5	3	4	3	4	4	4	5	5	5	3	4	5	4	4	4	5	4	5	5	5
10169	5	2	1	1	0.4	0.4	2	3	1	2	2	2	2	2	1	2	2	1	2	2	2	2	2	2	2	2	2	5	5	5	5	4	5	4	5	5	5	5	3	5	5	5	5	3	5	3	5	5	5
10170	5	2	2	1	0.1	0.2	1	3	1	3	3	2	2	2	1	2	1	1	2	2	2	2	2	2	1	5	4	5	5	4	5	5	5	5	5	5	5	5	5	5	5	5	5	5	5	5	5	5	5
10172	4	1	1	1	0.5	0.5	2	1	1	1	2	3	2	2	2	3	3	1	2	2	1	2	2	2	2	4	4	4	4	3	5	5	5	5	4	5	4	5	5	4	5	5	5	5	5	5	4	5	4
10173	5	2	1	1	0.3	0.3	2	1	1	2	3	1	2	2	1	1	1	1	2	2	2	2	2	2	2	4	5	4	4	4	4	5	5	5	5	4	4	4	5	5	4	2	4	3	4	3	4	4	3
10174	5	2	2	1	0.2	0.5	2	3	1	1	3	2	2	2	1	3	3	1	2	2	2	2	2	2	2	4	5	5	4	4	5	4	5	5	5	5	3	3	3	5	4	3	5	3	3	3	5	4	5
10175	5	2	1	2	0.1	0.3	2	1	2	3	3	2	2	2	2	1	1	1	2	2	2	2	2	2	2	3	3	5	2	5	5	3	3	4	5	1	5	5	5	5	5	2	5	4	5	5	5	5	5
10179	5	2	1	2	0	0.8	3	1	2	2	3	2	2	2	1	2	2	1	2	2	2	2	2	2	1	4	4	5	5	5	5	4	4	4	5	5	5	5	5	5	5	5	5	5	5	4	4	4	5
10182	5	1	2	2	0.1	0.2	1	3	2	2	2	2	2	1	1	3	3	2	2	2	2	2	2	1	1	4	4	5	4	4	5	4	4	4	4	5	4	4	4	4	4	4	4	4	5	3	4	4	5
10184	4	1	2	1	0.3	0.4	2	1	1	2	2	2	2	2	1	3	3	1	2	2	2	2	2	2	2	3	4	4	4	4	4	5	5	5	5	4	4	5	4	5	5	4	3	3	3	3	5	3	4
10185	5	2	1	1	0.6	0.6	2	3	1	1	3	2	2	2	2	3	4	2	2	1	1	1	2	1	1	3	3	3	4	4	5	2	2	4	4	5	5	4	2	2	4	4	5	2	3	4	3	4	2
10188	5	1	2	1	0.4	0.6	2	3	2	2	2	2	2	2	1	3	4	2	2	2	1	2	2	2	2	2	3	4	3	4	5	4	3	4	3	5	4	5	2	4	4	2	4	2	4	3	3	3	3
10192	4	2	1	2	0.1	0.4	2	3	1	2	3	2	2	2	2	1	3	2	2	2	1	2	2	2	2	2	4	5	3	4	5	3	4	5	5	5	3	5	2	5	5	3	5	5	5	5	1	4	5
10194	5	1	2	2	0	0.2	1	1	2	2	3	2	2	2	2	1	2	1	2	2	2	2	2	2	2	5	5	5	5	5	5	5	5	5	5	5	5	5	5	5	5	5	5	5	5	5	5	5	5
10196	5	1	2	1	0.2	0.2	1	3	2	2	3	2	2	2	2	3	2	1	2	2	2	2	2	2	2	3	4	4	5	5	5	5	4	4	5	5	5	4	4	4	4	4	5	5	5	5	5	5	2
10199	4	1	1	2	0.2	0.4	2	1	1	3	3	2	2	2	1	1	1	2	2	2	2	2	2	2	2	4	4	4	4	4	4	4	4	4	4	4	4	4	4	4	4	4	4	4	4	4	4	4	4
10204	5	2	2	1	0.4	0.5	2	1	1	2	3	2	2	2	1	3	3	1	2	2	2	2	2	2	2	3	4	5	5	5	5	5	4	5	5	5	4	5	3	5	5	5	5	3	3	3	4	5	5
10209	5	1	1	2	0.6	0.6	2	2	1	1	3	2	2	2	2	2	2	1	2	2	2	2	2	2	2	3	3	4	4	5	5	3	3	4	4	4	4	5	4	5	5	4	5	3	5	3	5	5	5
10210	5	1	2	1	0.2	0.2	1	3	2	2	2	2	1	1	2	1	1	1	2	2	2	1	1	1	1	5	5	5	5	5	5	5	5	5	5	5	5	5	5	5	5	5	5	5	5	5	5	5	5
10215	5	1	2	1	0.4	0.5	2	3	1	2	3	2	2	2	2	3	2	1	2	2	2	2	2	2	2	3	3	3	4	5	5	4	3	4	5	4	5	5	3	5	5	5	5	5	4	5	5	5	4
10219	5	2	1	1	0.2	0.3	2	1	1	1	3	3	2	2	2	2	2	2	2	2	2	2	2	2	2	4	3	5	4	4	4	3	3	3	4	4	4	4	3	3	3	3	4	4	4	5	3	4	4
10221	5	2	1	1	0.2	0.3	2	1	2	2	2	3	2	2	2	3	1	1	2	2	2	2	2	2	2	5	5	5	5	5	5	4	5	5	5	5	4	5	5	5	4	4	5	5	5	4	5	5	5
10225	4	2	1	3	0.2	0.4	2	2	2	2	2	2	2	2	1	2	1	1	2	2	2	1	2	2	1	5	5	5	3	5	5	5	5	5	5	5	5	5	5	5	5	5	5	4	5	5	5	5	5
10229	5	2	2	2	0.2	0.4	2	3	1	1	3	1	2	2	2	2	2	2	2	2	1	2	2	2	2	4	4	4	4	2	4	3	3	3	4	4	4	4	3	3	4	3	4	2	3	3	4	4	5
10236	5	2	1	1	0.4	0.5	2	2	1	2	3	2	2	2	2	3	1	2	2	2	1	2	2	2	2	3	3	2	4	4	4	3	2	3	4	5	5	4	2	3	4	2	4	4	4	2	4	4	5
10237	5	2	1	2	0.1	0.2	1	3	1	1	3	2	2	2	2	3	4	2	2	2	2	2	2	2	1	5	5	4	4	5	5	5	5	5	4	5	5	5	4	5	5	3	5	5	5	4	2	4	5
10246	5	2	1	1	0.2	0.3	2	3	1	2	3	2	2	2	1	1	1	1	2	2	2	2	2	2	2	3	3	3	3	3	3	3	3	3	3	3	3	3	3	3	3	2	3	3	3	3	4	3	3
10250	4	2	1	1	0.2	0.4	2	3	2	3	3	2	2	2	1	3	4	1	2	2	2	2	2	2	2	3	4	5	5	5	5	5	5	5	5	5	5	5	5	5	5	5	5	4	5	5	5	4	5
10252	5	2	1	1	0.6	0.6	2	1	1	2	3	2	2	2	2	3	4	1	2	2	1	2	2	2	2	2	2	5	5	4	4	3	3	3	3	5	4	1	3	5	5	5	5	3	3	3	2	3	3
10254	4	2	1	1	0.3	0.3	2	3	1	1	3	2	2	2	2	3	4	2	2	2	1	2	2	2	1	4	4	4	5	5	5	4	3	4	4	4	4	5	5	4	4	3	5	5	5	4	4	4	3
10260	5	2	2	2	0.1	0.2	1	1	1	3	3	2	2	2	2	3	4	2	2	2	1	1	2	2	2	5	5	5	5	5	5	5	5	5	5	5	5	5	5	5	5	4	5	5	5	5	5	5	5
10263	5	2	1	1	0.5	0.6	2	3	1	1	1	1	2	2	2	3	1	2	2	2	2	2	2	2	2	4	4	5	5	5	5	5	5	5	4	5	4	4	5	5	5	4	5	4	4	5	4	5	5
10264	5	2	1	1	0.1	0.2	1	3	2	4	3	2	2	2	1	2	2	1	2	2	2	2	2	2	2	5	5	3	1	1	1	5	5	5	3	3	3	2	5	1	1	2	1	2	2	2	2	2	1
10270	5	2	2	1	0.1	0.2	1	3	1	2	4	2	2	2	2	3	3	1	2	2	1	2	1	1	2	4	4	5	5	5	5	4	4	4	4	5	5	5	4	5	5	4	5	5	2	2	4	5	5
10273	5	1	1	1	0.1	0.2	1	1	1	1	3	2	2	2	2	3	1	2	2	2	2	2	2	2	1	3	3	3	3	5	5	4	4	5	4	5	4	3	3	4	5	4	5	5	3	2	4	5	3
10274	4	1	1	1	0.3	0.4	2	3	2	2	2	2	2	2	2	1	1	1	2	2	2	2	2	1	2	4	5	5	4	5	5	4	5	5	3	5	5	5	4	5	5	3	5	4	5	5	5	4	5
10275	5	2	2	2	0	0.3	2	3	1	1	3	2	2	2	2	3	3	1	2	2	1	2	2	2	1	3	4	5	5	5	5	5	5	5	5	5	5	4	5	5	5	2	5	4	5	1	3	3	1
10276	5	1	1	1	0.5	0.6	2	1	2	2	3	2	2	2	2	2	2	1	2	2	2	2	2	2	2	1	1	5	3	5	5	1	1	3	5	5	4	5	4	4	5	2	5	4	5	5	4	4	4
10283	5	1	1	1	0.3	0.4	2	3	1	1	3	2	2	2	2	1	1	2	2	2	1	2	2	2	2	4	4	4	4	4	4	4	4	4	4	5	4	5	4	5	4	3	4	3	2	3	4	4	4
10284	4	2	1	1	0.4	0.5	2	1	2	2	3	2	2	2	2	3	3	1	2	2	2	2	2	2	2	4	4	4	5	5	5	5	5	5	4	5	5	5	4	5	5	5	5	5	4	4	5	5	5
10286	5	1	1	2	0.2	0.9	3	3	1	2	3	2	2	2	2	3	3	1	2	2	2	2	2	2	2	5	5	5	5	5	5	5	5	5	5	5	5	5	5	5	5	4	4	4	5	5	5	5	5
10287	5	2	2	2	0	0.2	1	2	2	2	3	1	2	2	2	3	2	2	2	2	2	2	2	2	2	4	4	4	4	5	5	5	5	5	5	5	3	4	4	4	4	3	4	4	4	5	4	5	5
10291	4	1	1	1	0.4	0.4	2	2	1	1	3	2	2	2	2	3	2	2	2	2	2	2	2	2	1	4	4	4	4	4	4	4	4	4	4	4	4	4	4	4	4	4	4	4	4	4	4	4	4
10294	5	1	2	1	0.2	0.2	1	3	2	1	2	1	1	2	2	1	1	1	2	2	2	1	2	1	1	4	3	4	3	4	4	4	4	4	4	5	4	4	4	3	4	4	4	4	4	4	4	4	4
10296	5	1	1	1	0.2	0.2	1	3	2	2	3	2	2	2	2	3	3	2	2	2	1	1	2	2	2	4	4	4	4	4	4	4	4	4	4	4	4	4	4	4	4	4	4	4	4	4	4	4	4
10298	5	2	1	1	0.2	0.2	1	1	2	3	3	2	2	2	2	3	2	1	2	2	1	2	2	2	2	2	3	5	5	5	5	3	3	3	4	5	4	4	2	4	3	3	4	3	3	3	4	5	5
10299	5	1	2	1	0.3	0.4	2	1	1	4	3	2	2	2	1	3	3	1	2	2	2	2	2	2	1	4	4	4	4	4	5	4	4	4	4	5	4	5	4	5	4	4	4	4	4	5	4	5	5
10300	5	1	1	1	0.4	0.6	2	3	1	4	2	2	2	2	2	3	2	1	2	1	2	2	2	2	2	5	5	2	3	5	5	4	5	5	5	5	3	5	3	5	5	2	3	5	3	3	5	5	1
10302	5	1	2	1	0.2	0.2	1	3	1	2	3	2	2	2	1	3	4	1	2	2	2	2	2	2	2	2	2	3	5	5	5	2	3	3	5	5	5	5	3	4	5	2	5	5	4	4	4	3	4
10304	4	1	1	2	0.2	0.2	1	3	2	2	3	2	2	2	2	3	1	2	1	1	2	2	2	2	1	4	3	4	4	4	4	3	4	4	5	4	3	3	3	3	4	4	4	4	4	4	4	4	4
10307	5	2	1	1	0.5	0.6	2	2	1	1	4	2	2	2	2	3	1	2	2	2	2	2	2	2	2	5	5	5	5	5	5	5	5	5	5	5	5	5	5	5	5	5	5	5	5	5	5	5	5
10313	5	2	1	1	0.2	0.2	1	1	1	1	3	2	2	2	1	3	3	1	2	2	2	2	2	2	2	3	5	5	5	5	5	5	5	5	5	4	5	5	5	5	5	3	4	5	5	5	5	5	5
10314	5	2	1	1	0.2	0.4	2	1	1	2	3	2	2	2	2	2	2	2	2	2	2	2	2	2	2	3	4	4	4	4	3	4	4	5	5	5	5	5	5	5	5	5	5	5	5	5	5	5	3
10315	4	1	1	2	0.3	0.4	2	1	2	1	2	2	2	2	2	3	2	1	2	2	2	2	2	2	2	3	4	4	4	3	4	4	4	4	5	4	4	2	3	4	3	3	5	3	3	2	3	4	2
10317	5	1	1	1	0.3	0.7	3	1	1	1	3	2	2	2	1	3	2	1	2	2	2	2	2	2	2	2	2	3	3	5	5	3	3	4	3	2	4	3	1	1	2	3	2	2	4	2	2	3	4
10318	5	2	1	1	0.3	0.3	2	1	2	1	3	1	2	2	2	3	3	1	2	2	2	2	2	2	2	4	4	4	4	4	5	4	5	5	4	5	5	5	5	5	5	4	5	4	4	4	4	4	5
10326	5	2	1	1	0.5	0.5	2	3	1	2	3	2	2	2	1	3	2	1	2	2	2	1	2	2	2	5	5	5	4	5	4	5	4	4	5	5	2	5	4	1	3	5	4	2	5	5	5	5	2
10328	4	1	2	1	0.4	0.4	2	3	1	2	2	2	2	2	2	3	2	1	2	2	2	2	2	2	2	3	3	4	5	5	5	2	3	4	2	5	5	3	3	5	5	4	5	4	4	3	3	4	5
10331	5	1	1	1	0.4	0.4	2	3	2	2	3	2	2	2	1	3	2	2	2	2	2	2	2	2	2	3	4	5	4	4	4	4	4	4	4	4	4	4	4	4	4	4	4	4	2	3	5	3	3
10334	5	1	1	1	0.2	0.2	1	1	2	3	3	2	2	2	2	3	2	1	2	2	2	2	2	2	1	3	3	4	4	4	5	4	5	5	4	5	4	4	4	5	4	4	5	4	4	4	4	5	5
10341	5	2	2	1	0.4	0.4	2	1	2	1	3	2	2	2	2	3	1	1	2	2	2	1	2	2	2	3	4	5	5	5	5	5	5	5	5	5	5	5	5	5	5	5	5	5	5	5	5	5	5
10349	5	2	1	1	0.5	0.5	2	3	1	1	3	2	2	2	1	1	1	1	2	2	2	2	2	2	2	3	3	4	5	5	5	2	2	3	5	1	5	5	4	4	5	3	5	5	4	4	4	5	5
10350	5	2	1	1	0.2	0.2	1	3	1	2	2	1	2	1	1	1	1	1	2	2	2	2	1	1	1	5	5	4	5	5	5	4	4	4	4	3	4	5	5	4	5	3	4	5	4	3	3	4	5
10356	5	1	2	2	0	0.4	2	1	2	2	2	1	2	2	2	3	2	2	2	2	2	2	2	2	2	5	5	5	5	5	5	5	5	5	5	5	5	5	5	5	5	5	5	5	5	5	5	5	5
10357	5	1	1	1	0.5	0.5	2	1	1	2	3	2	2	2	2	3	1	1	2	2	1	2	2	2	2	5	5	5	5	5	5	5	5	5	5	5	4	5	3	5	5	3	5	3	5	5	5	5	4
10359	5	1	2	1	0.2	0.2	1	1	1	2	3	1	2	2	2	3	2	1	2	2	2	2	2	2	2	4	4	5	5	5	5	3	4	4	5	5	5	5	4	4	5	3	5	4	5	5	5	4	4
10364	5	2	2	1	0.3	0.4	2	1	2	1	3	2	2	2	2	3	4	2	2	2	2	2	2	2	2	5	5	5	5	5	5	5	5	5	4	5	5	5	5	5	5	5	5	3	3	3	5	5	3
10367	4	1	1	2	0.1	0.3	2	3	2	3	3	2	2	1	1	3	2	1	2	2	2	2	2	2	2	3	3	3	3	3	4	3	3	3	3	3	5	4	4	4	4	3	3	3	3	4	4	3	3
10369	5	1	1	1	0.5	0.6	2	1	1	2	3	2	2	2	2	1	1	2	2	2	2	2	2	2	2	5	5	5	5	5	5	5	5	5	5	5	5	5	5	5	5	5	5	5	5	5	5	5	5
10371	5	2	2	2	0.4	0.5	2	1	2	2	3	2	2	2	2	2	3	2	2	1	2	2	2	2	2	5	5	5	5	5	5	5	5	5	5	5	5	5	5	5	5	5	5	4	5	4	5	5	5
10372	4	1	1	1	0.2	0.7	3	1	1	2	3	2	2	2	2	3	4	1	2	2	2	2	2	2	2	4	5	5	5	5	5	5	5	4	5	5	4	5	4	4	4	3	4	4	4	3	5	5	4
10374	5	2	1	1	0.2	0.2	1	3	1	1	2	2	2	2	2	1	1	1	2	2	2	2	2	2	2	4	3	4	4	4	5	4	4	5	5	5	4	3	2	5	3	2	3	3	4	3	3	4	5
10375	5	1	1	1	0.4	0.5	2	1	1	2	3	1	2	2	2	3	1	1	2	1	1	2	2	2	2	5	5	5	5	5	5	5	5	5	5	5	5	5	5	5	5	5	5	4	4	4	5	5	5
10378	4	1	1	1	0.4	0.6	2	2	2	1	3	2	2	2	1	1	2	2	2	2	2	2	2	2	2	5	4	5	5	4	5	3	3	4	5	4	3	4	3	5	4	3	3	4	5	2	3	4	5
10387	5	1	2	2	0.4	0.4	2	3	1	2	2	2	2	2	2	3	3	2	2	2	2	2	2	2	2	5	5	5	4	5	4	4	5	4	5	5	5	5	5	5	5	4	5	5	4	5	5	5	5
10391	4	2	1	2	0.3	0.9	3	1	1	3	3	2	2	2	2	3	2	1	2	2	2	2	2	2	2	5	5	4	5	5	5	5	5	5	5	5	5	5	5	5	5	5	5	5	5	5	5	5	5
10392	5	1	1	1	0.2	0.3	2	2	1	1	2	2	2	2	1	3	2	1	2	2	2	2	2	1	1	4	3	4	2	5	5	1	1	2	3	5	4	5	4	4	5	4	5	5	2	1	2	3	5
10393	4	2	2	1	0.6	0.6	2	1	1	1	3	2	2	2	2	3	2	2	2	2	2	2	2	2	2	3	3	4	4	4	4	2	2	3	3	4	5	4	4	4	4	2	3	3	4	2	3	3	5
10398	5	1	2	1	0.3	0.3	2	3	2	2	3	2	2	2	2	2	1	2	2	2	2	2	2	2	2	4	4	5	5	5	5	4	4	4	4	5	3	4	3	4	3	3	3	3	3	4	5	4	5
10399	5	1	2	2	0.1	0.6	2	1	2	2	3	2	2	2	2	3	3	2	2	2	2	2	2	2	2	3	4	5	5	5	5	5	5	5	5	5	5	5	5	5	5	2	5	4	4	4	4	5	5
10402	5	1	1	1	0.5	0.5	2	1	2	1	3	2	2	2	2	3	4	2	2	2	1	2	2	2	1	4	4	5	5	5	5	5	5	5	5	5	5	5	5	5	5	5	5	5	5	5	5	5	5
10403	4	1	2	1	0.3	0.4	2	1	1	2	3	2	2	2	2	3	4	1	2	2	1	2	2	2	2	3	3	5	5	5	5	5	5	5	5	5	4	5	2	5	5	3	5	5	4	5	5	5	3
10404	4	1	2	1	0.4	0.4	2	3	2	1	3	1	2	2	2	3	3	2	2	2	2	2	2	2	2	3	4	5	5	5	5	5	5	5	3	5	5	5	5	5	5	4	5	5	5	4	5	5	5
10405	5	1	1	1	0.3	0.3	2	3	1	1	2	2	2	2	1	3	2	1	2	2	2	2	2	2	1	4	3	3	4	5	5	3	4	4	4	4	4	4	3	5	4	4	4	3	3	2	4	2	4
10406	5	2	1	1	0.3	0.3	2	1	2	3	3	2	2	2	2	2	4	1	2	2	2	2	2	2	2	3	2	3	4	3	3	4	4	4	4	4	4	4	4	3	3	3	3	2	3	3	4	4	4
10407	4	2	1	1	0.4	0.6	2	1	1	2	3	1	2	2	2	2	1	2	2	2	2	2	2	2	2	5	5	5	4	5	5	5	5	5	5	5	5	3	5	5	5	3	5	5	5	3	5	5	5
10409	5	1	1	2	0.3	0.6	2	1	1	2	3	2	2	2	2	3	1	1	2	2	2	2	2	2	2	1	2	4	5	5	5	3	3	4	5	5	4	5	4	5	5	2	5	5	3	4	4	5	2
10411	4	1	1	1	0.2	0.3	2	1	2	3	4	2	2	2	1	1	3	1	2	2	2	2	2	2	2	5	5	5	5	5	5	5	5	5	5	5	5	5	5	5	5	5	5	5	5	5	5	5	5
10418	5	2	2	1	0.2	0.2	1	1	2	2	3	2	2	2	2	3	4	2	2	2	2	2	2	2	2	4	4	4	5	5	5	5	5	5	5	5	5	5	4	5	5	4	5	5	4	4	5	5	2
10419	4	1	2	2	0.4	0.6	2	1	2	2	3	2	2	2	2	3	4	2	2	2	2	2	2	2	2	5	5	5	5	5	5	5	5	5	3	5	5	5	5	5	5	5	5	5	5	3	5	5	5
10420	4	1	1	2	0.2	0.4	2	2	1	2	2	2	2	2	2	2	2	1	2	2	2	2	2	2	2	5	5	5	5	5	5	5	5	5	5	5	5	5	5	5	5	5	5	5	5	5	5	5	5
10423	5	1	1	1	0.3	0.3	2	3	1	1	3	2	2	2	2	3	4	2	2	2	1	2	2	2	2	5	5	5	5	5	5	4	5	5	5	5	5	5	5	5	5	4	5	5	5	4	5	5	5
10430	5	2	2	1	0.3	0.3	2	3	1	3	3	1	2	2	2	2	3	2	2	2	2	2	2	2	1	2	3	3	2	4	4	2	2	2	2	5	1	2	2	1	2	1	3	3	2	3	4	4	3
10432	5	1	1	1	0.4	0.4	2	2	1	2	4	3	2	2	2	3	1	1	2	2	1	2	2	2	2	2	2	2	2	3	3	2	2	3	2	3	5	1	2	1	4	2	5	4	1	2	5	5	5
10433	5	1	1	3	0.2	0.4	2	1	1	2	2	2	2	1	1	3	1	1	2	2	2	2	2	2	2	3	2	4	2	4	5	2	3	3	4	2	4	3	2	3	3	4	4	4	4	3	4	4	4
10435	4	1	1	1	0.3	0.4	2	2	1	2	3	2	2	2	2	3	3	1	2	2	2	2	2	1	1	4	5	5	5	5	5	5	4	4	4	5	5	5	5	4	4	4	4	4	4	4	4	4	5
10442	5	1	1	1	0.2	0.2	1	1	1	1	3	2	2	2	2	3	4	1	2	2	2	2	2	2	2	3	3	5	5	5	5	3	3	3	4	5	5	5	5	4	4	5	5	4	4	4	5	5	2
10444	5	1	1	1	0.2	0.2	1	1	1	2	3	2	2	2	2	1	2	2	2	2	2	2	2	2	1	3	2	5	3	5	3	3	3	3	3	4	3	4	5	2	3	3	4	2	3	5	4	4	3
10450	5	2	1	3	0.2	0.3	2	1	1	3	3	2	2	2	1	3	2	2	2	2	2	2	2	2	1	2	3	4	4	5	5	4	4	5	5	5	5	3	4	5	3	3	4	4	4	2	1	3	5
10453	5	2	1	2	0	0.5	2	3	2	2	3	2	2	2	2	3	4	2	2	2	2	2	2	2	2	5	5	5	5	5	5	5	5	5	5	5	5	5	5	5	5	5	5	5	5	5	5	5	5
10458	5	2	1	1	0.2	0.2	1	1	1	2	3	2	2	2	2	2	2	1	2	2	2	2	2	2	2	5	5	5	5	5	5	5	5	5	5	5	5	5	5	5	5	5	5	5	5	5	5	5	5
10462	4	2	2	1	0.4	0.6	2	3	2	1	4	2	2	2	2	2	3	1	2	2	2	2	2	2	2	5	5	5	5	5	5	5	5	5	5	5	5	5	5	5	5	5	5	5	5	5	5	5	5
10465	5	1	2	2	0.1	0.4	2	1	1	2	3	2	2	2	2	2	1	2	2	2	2	2	2	2	1	1	1	5	5	5	5	3	5	3	5	5	5	5	5	5	5	3	5	5	5	4	5	5	5
10467	5	2	1	1	0.1	0.3	2	2	2	2	3	2	2	2	2	3	1	1	1	1	1	1	1	1	1	3	3	3	3	3	3	3	3	3	3	3	3	3	3	3	3	3	3	3	3	3	3	3	3
10468	5	1	1	1	0.4	0.4	2	2	1	2	1	2	2	2	2	3	4	2	2	2	2	2	2	2	2	5	5	5	5	5	5	5	5	5	5	5	5	5	5	5	4	5	5	4	4	4	5	5	5
10472	5	2	2	1	0.2	0.4	2	3	1	2	3	2	2	2	2	3	4	1	2	2	2	2	2	2	2	5	5	5	5	5	5	5	5	5	5	5	5	5	5	5	5	5	4	4	4	4	5	5	2
10473	5	1	2	3	0.4	0.7	3	1	2	3	3	2	2	2	1	3	3	2	2	2	1	2	2	2	2	5	5	5	5	5	5	5	5	5	5	5	5	5	5	5	5	5	5	5	5	5	5	5	5
10474	4	1	1	1	0.5	0.5	2	3	1	2	3	2	2	2	2	3	3	2	2	2	2	2	2	2	2	4	5	3	4	5	4	3	3	4	4	5	3	3	3	4	3	3	5	4	3	3	5	4	2
10476	4	1	1	1	0.6	0.7	3	1	1	2	3	2	2	2	2	3	4	1	2	2	2	2	2	2	2	2	2	4	4	5	5	5	5	5	5	5	4	5	5	5	5	5	5	5	5	5	5	5	5
10490	4	1	2	2	0	0.8	3	1	1	3	3	2	2	2	2	3	3	2	2	2	1	2	2	1	1	2	2	5	5	5	5	4	4	5	2	5	4	5	2	5	4	3	4	4	4	5	4	4	5
10492	4	1	1	2	0	0.5	2	1	1	1	3	2	2	2	2	3	2	1	2	2	2	2	2	2	1	5	5	5	5	5	5	5	5	4	5	5	5	4	4	4	5	5	5	5	5	5	5	5	5
10494	5	1	2	1	0.3	0.4	2	3	1	2	3	2	2	2	2	3	3	2	2	2	2	2	1	2	1	3	3	4	4	3	5	3	3	3	3	3	4	5	3	4	4	2	3	4	2	3	4	5	5
10495	5	2	1	1	0.6	0.6	2	1	1	2	3	2	2	2	2	3	2	2	2	2	2	2	2	2	2	4	4	4	5	4	4	4	4	3	3	2	2	3	5	4	3	2	3	3	5	4	5	5	5
10500	4	2	2	2	0.1	0.8	3	1	1	2	3	2	2	2	2	3	4	2	2	2	2	2	2	2	2	3	4	5	5	5	5	5	5	5	5	4	5	5	5	5	5	4	4	4	5	5	5	5	4
10502	5	2	1	1	0.2	0.2	1	1	1	4	3	3	2	2	2	1	2	2	2	1	2	2	2	2	1	4	5	4	5	4	5	5	5	5	5	5	4	4	3	5	5	4	5	4	5	4	5	5	5
10506	4	1	2	1	0.2	0.5	2	3	2	2	3	2	2	2	2	3	2	1	2	2	2	2	2	2	2	4	4	4	4	4	5	5	5	5	2	2	4	3	4	5	3	2	5	1	5	3	4	4	5
10508	5	2	2	1	0.2	0.2	1	3	2	3	3	2	2	2	2	1	1	1	1	2	2	2	2	2	2	4	4	4	5	5	5	4	4	3	4	5	3	4	3	3	3	3	5	5	4	2	3	4	5
10515	5	1	1	1	0.3	0.6	2	1	2	4	3	2	2	2	2	1	1	1	2	2	2	2	1	2	1	4	3	4	4	4	5	2	2	3	4	4	4	5	4	5	5	2	5	4	2	3	2	4	4
10516	5	1	1	1	0.2	0.3	2	3	1	1	2	1	2	2	2	3	4	2	2	2	1	2	2	2	1	4	5	5	5	5	5	5	5	5	5	5	5	5	4	4	5	3	4	5	3	5	5	5	5
10522	5	2	1	1	0.2	0.3	2	3	2	2	3	2	2	2	2	3	4	1	2	2	1	2	2	2	1	3	3	5	5	5	5	4	4	4	5	3	4	4	5	5	3	4	5	5	5	3	3	2	5
10524	5	1	1	1	0.2	0.3	2	3	1	1	3	2	2	2	2	3	2	1	2	2	2	2	2	1	1	4	4	5	5	5	5	4	4	5	4	4	4	5	4	5	5	5	5	5	4	1	5	5	5
10529	5	1	1	2	0.3	0.8	3	1	1	2	3	2	2	2	2	3	2	1	2	2	1	2	2	2	2	3	4	4	4	5	5	4	4	4	4	5	4	4	4	4	4	4	4	4	4	3	4	4	4
10530	5	1	1	2	0.3	0.3	2	1	1	1	3	2	2	2	2	3	4	1	2	2	1	2	2	2	1	5	5	5	5	5	5	5	5	5	5	5	5	4	5	3	5	5	5	2	3	3	5	4	5
10533	5	1	1	1	0.1	0.3	2	3	1	3	3	2	2	2	2	2	3	2	2	2	2	2	2	2	2	3	4	5	5	5	5	4	5	5	5	5	5	5	4	5	5	4	5	5	3	5	5	5	5
10535	5	2	1	2	0.2	0.5	2	1	1	2	3	2	2	2	2	3	3	1	2	2	1	2	2	2	2	3	3	4	4	4	5	4	5	4	3	4	4	4	4	3	4	3	3	4	3	3	2	3	3
10536	5	1	1	1	1	1	3	1	2	2	3	2	2	2	1	2	2	2	2	2	2	2	2	2	2	4	3	4	5	5	5	4	4	4	5	5	4	5	3	4	4	2	5	5	4	5	4	3	4
10537	5	2	1	1	0.2	0.3	2	1	1	1	3	2	2	2	2	3	1	2	2	2	2	2	2	2	2	4	4	5	5	5	5	4	5	4	4	5	5	5	3	5	5	3	4	5	5	4	5	5	5
10538	5	2	2	1	0.8	0.8	3	3	1	1	3	3	2	2	2	3	3	1	2	2	2	2	2	2	2	2	2	5	5	5	5	3	4	5	2	5	5	5	5	5	5	4	5	5	4	5	5	5	5
10539	5	1	1	2	0.3	0.4	2	3	1	2	3	1	2	2	2	3	1	1	2	2	2	2	2	2	2	4	4	4	4	4	4	4	4	4	4	3	5	5	5	5	4	5	5	4	4	4	5	5	5
10540	5	1	1	2	0.3	0.5	2	3	1	2	1	1	2	2	2	3	1	1	2	2	2	2	2	2	2	5	5	5	5	5	5	5	5	5	5	5	5	5	5	5	5	5	5	5	5	5	5	5	5
10542	5	1	2	1	0.2	0.3	2	3	1	2	3	2	2	2	2	2	2	1	2	2	2	2	2	2	2	5	5	5	5	5	5	4	4	4	4	5	5	5	5	5	5	4	5	5	5	5	5	5	5
10546	5	1	2	1	0.3	0.3	2	3	1	3	3	2	2	2	2	2	1	1	2	2	2	2	2	2	2	2	3	4	4	4	5	3	4	3	3	4	5	3	4	3	2	3	4	4	3	3	2	4	4
10547	5	1	1	1	0.2	0.3	2	1	1	2	3	2	2	2	2	3	4	2	2	2	2	2	2	2	2	5	5	5	5	5	5	5	5	5	5	5	5	5	5	5	5	5	5	5	5	5	5	4	5
10549	5	1	1	1	0.5	0.7	3	3	1	4	3	1	2	2	2	1	1	2	2	2	2	2	2	2	2	5	5	5	5	5	5	5	5	5	5	5	5	5	5	5	5	5	5	5	5	5	5	5	5
10551	4	2	1	1	0.4	0.4	2	1	1	4	3	2	2	1	1	1	1	2	2	2	2	2	2	2	1	5	5	5	5	4	5	4	5	5	5	5	5	5	5	5	5	1	5	5	5	5	4	4	5
10553	5	1	1	2	0.5	0.6	2	3	1	3	2	2	2	2	2	1	1	2	2	2	1	1	2	2	2	5	5	5	5	5	5	5	5	5	5	5	5	5	5	5	5	5	5	5	5	5	5	5	5
10562	5	1	1	1	0.2	0.3	2	3	1	1	3	2	2	2	2	3	1	1	2	2	2	2	2	2	1	2	2	3	3	2	5	4	4	4	3	4	5	5	3	5	5	3	4	3	1	3	5	5	4
10563	5	2	1	1	0.2	0.2	1	1	1	1	3	3	2	1	2	3	4	1	2	2	1	2	2	2	2	5	4	5	5	5	5	5	5	5	5	5	5	5	5	5	4	4	4	5	5	2	5	5	5
10567	4	1	1	1	0.3	0.4	2	3	1	2	3	2	2	2	2	1	1	2	2	2	1	2	2	2	2	3	4	4	4	5	5	4	3	3	4	5	5	5	5	4	5	5	4	3	3	3	4	4	5
10570	5	2	1	1	0.6	0.6	2	3	1	1	3	2	2	2	2	3	3	2	2	2	2	1	2	2	2	3	3	4	4	3	5	3	3	5	5	5	4	5	3	4	4	4	5	4	4	4	4	4	4
10573	5	1	1	1	0.4	0.4	2	1	1	2	3	2	2	2	1	2	1	1	2	2	2	2	2	2	2	4	4	4	4	4	4	4	4	4	4	4	4	4	4	4	4	4	4	4	4	4	4	4	4
10574	5	2	1	2	0.1	0.4	2	1	2	1	3	2	2	2	2	3	2	1	2	2	2	2	2	2	2	4	4	3	4	4	5	4	4	5	4	5	5	4	4	5	4	4	4	4	4	4	4	4	4
10576	5	1	2	1	0.5	0.5	2	3	2	1	3	2	2	2	2	1	1	1	2	1	2	2	2	1	2	5	5	3	5	5	5	3	3	4	5	5	5	5	5	3	5	4	5	5	5	5	5	5	2
10578	5	2	2	2	0.2	1	3	1	2	4	3	2	2	2	2	1	1	1	2	2	2	2	2	2	2	4	4	5	5	5	5	3	3	5	5	5	3	4	5	5	5	5	5	3	3	3	5	5	5
10581	5	2	2	2	0.2	0.6	2	3	1	2	3	3	2	2	2	3	1	2	2	2	2	2	2	2	2	5	5	5	5	4	5	5	5	5	5	5	5	5	4	4	3	3	5	4	4	5	4	5	4
10587	5	1	2	1	0.4	0.4	2	2	1	1	2	2	2	2	2	2	1	1	2	2	2	2	1	2	2	3	3	3	3	3	4	3	3	3	3	5	5	3	3	5	5	3	5	3	4	3	4	4	5
10591	5	1	1	2	0.2	0.6	2	3	2	4	3	2	2	2	1	1	1	1	2	1	2	2	2	2	2	5	5	5	5	5	5	5	5	2	5	2	5	5	5	2	2	2	5	1	5	5	2	3	5
10593	5	2	2	2	0.4	0.5	2	1	1	2	3	2	2	2	1	3	4	2	2	2	2	2	2	2	2	2	3	5	5	5	5	4	4	4	5	5	4	4	4	4	3	3	4	2	4	2	4	4	4
10594	5	2	2	1	0.5	0.6	2	1	2	2	3	2	2	2	2	1	1	1	2	2	2	2	2	2	1	3	4	5	4	5	5	4	4	4	4	4	4	4	4	5	4	2	4	4	3	2	2	4	4
10595	5	2	1	2	0.2	0.3	2	3	1	2	3	2	2	2	2	3	1	2	1	2	1	1	2	2	2	4	4	5	5	5	5	4	2	4	5	5	5	5	3	3	5	1	5	5	3	5	5	5	5
10598	4	2	1	1	0.5	0.5	2	1	1	1	3	1	2	2	1	1	2	1	2	1	2	2	2	2	2	4	5	5	4	3	5	3	3	4	2	5	5	5	5	4	5	3	4	2	4	4	5	5	4
10599	4	1	1	2	0.2	0.4	2	3	2	2	3	2	2	2	1	3	3	2	2	2	1	1	2	2	1	2	3	5	5	5	5	5	5	5	5	5	5	5	4	5	5	5	5	5	5	5	5	5	4
10601	5	1	1	2	0.1	0.2	1	3	1	1	2	2	2	2	1	3	4	1	2	1	2	2	2	2	2	4	4	5	5	5	5	4	3	3	3	3	4	4	2	4	4	1	5	4	2	3	3	5	5
10605	5	2	1	1	0.3	0.4	2	1	1	1	3	2	2	2	2	3	2	2	2	2	2	2	2	2	2	4	4	4	4	4	5	4	4	4	4	5	4	5	4	5	4	4	5	4	4	4	4	4	5
10607	5	1	1	1	0.2	0.5	2	1	1	2	3	2	2	2	1	3	3	1	2	2	2	2	2	2	2	4	5	5	4	5	5	5	5	5	5	2	4	4	3	4	5	5	5	3	5	4	5	5	3
10608	5	1	1	2	0.2	0.8	3	1	1	2	3	2	2	2	2	3	2	1	2	2	1	2	2	2	2	2	2	5	5	5	5	3	4	5	5	4	3	5	4	3	2	3	5	2	2	2	3	5	3
10611	4	2	1	2	0.1	0.3	2	3	1	1	3	2	2	2	2	2	1	2	2	2	2	2	2	2	2	4	4	4	4	4	4	4	4	5	4	5	5	5	4	4	4	2	4	3	4	4	4	3	4
10613	5	2	2	2	0.3	0.5	2	1	1	2	3	2	2	2	2	3	1	1	2	2	2	2	2	2	2	5	5	5	5	5	5	5	5	5	5	5	3	5	5	5	5	1	5	3	5	3	4	4	5
10615	5	1	1	1	0.2	0.3	2	2	2	2	3	2	2	2	2	2	1	2	2	2	2	2	2	2	1	3	3	3	4	3	5	3	3	4	5	5	5	5	4	5	5	2	5	4	4	5	5	5	5
10619	5	2	2	2	0.1	0.4	2	1	1	3	3	2	2	2	2	3	2	1	2	1	1	2	2	2	1	3	3	4	4	5	5	4	4	5	4	5	5	5	4	5	5	4	5	4	4	5	5	5	4
10621	5	1	2	1	0.3	0.4	2	1	1	2	2	2	2	2	2	3	4	2	2	2	2	2	2	2	2	5	5	5	5	5	5	5	5	5	5	5	5	5	5	5	5	5	5	5	5	5	5	5	3
10622	4	2	1	1	0.5	0.5	2	3	2	2	3	1	2	2	2	1	1	2	2	2	1	2	2	2	2	2	2	2	2	3	4	2	2	2	2	4	3	4	2	2	2	2	5	2	3	2	3	3	2
10624	5	1	2	1	0.3	0.3	2	3	2	3	3	2	2	2	2	3	2	2	2	2	2	2	2	2	2	5	5	5	5	5	5	5	5	5	5	5	5	5	5	5	5	2	5	3	5	4	5	3	5
10626	5	1	2	2	0	0.2	1	1	1	2	3	2	2	2	2	3	3	2	2	2	2	2	2	2	2	3	3	5	5	5	5	3	5	5	3	3	4	4	4	5	4	4	5	3	3	2	4	5	5
10629	4	1	1	2	0.3	0.5	2	1	1	2	3	2	2	2	2	2	2	1	2	2	1	2	2	2	1	3	4	4	4	3	3	3	3	3	3	3	3	3	3	3	3	3	3	3	3	3	3	3	3
10633	5	2	1	1	0.3	0.4	2	3	1	1	2	3	2	1	2	3	1	2	2	2	2	2	2	2	2	5	5	5	5	5	5	3	3	4	5	5	5	5	5	3	4	2	5	5	5	4	5	5	5
10634	5	2	1	2	0.1	0.4	2	3	1	2	3	2	2	2	2	3	4	2	2	2	2	2	2	2	2	5	5	4	4	4	4	4	4	4	4	4	5	4	4	4	4	4	4	4	4	4	4	4	4
10636	5	1	2	2	0.2	0.4	2	3	1	2	3	3	2	2	2	3	4	1	2	2	2	2	2	2	2	4	4	4	5	4	3	4	4	4	4	4	3	4	4	3	4	4	4	4	4	4	4	3	4
10639	5	1	1	1	0.2	0.2	1	1	1	1	3	3	2	2	2	3	4	1	2	2	1	2	2	2	2	4	2	4	5	4	5	4	4	5	3	5	4	5	3	5	4	5	4	3	5	4	3	4	5
10641	4	2	1	1	0.3	0.3	2	3	2	2	3	1	2	2	2	3	1	1	2	2	2	2	1	2	1	4	4	4	4	4	4	4	4	4	4	4	4	4	4	4	4	4	4	4	4	4	4	4	4
10646	5	2	2	1	0.4	0.4	2	2	2	2	2	2	1	2	2	2	2	2	2	2	2	2	2	2	2	5	5	5	5	5	5	3	5	3	3	4	5	5	5	5	5	5	5	4	4	5	5	5	5
10651	5	2	1	1	0.3	0.3	2	3	1	4	3	2	2	2	2	1	1	1	2	2	2	2	2	2	2	4	3	4	4	4	5	4	4	4	4	5	4	4	4	5	5	4	5	4	5	5	5	4	5
10653	4	1	2	1	0.4	0.4	2	1	1	1	3	2	2	2	2	1	2	1	2	2	2	2	2	2	2	5	5	5	5	5	5	5	5	4	5	5	5	5	4	5	5	2	5	5	4	5	5	5	5
10654	4	1	1	2	0.2	0.4	2	1	2	2	3	1	2	2	2	3	3	1	2	2	2	2	2	2	1	4	4	5	4	5	5	4	5	5	4	4	5	4	3	4	4	4	3	3	3	2	4	4	4
10659	4	1	2	1	0.3	0.4	2	1	1	2	3	2	2	2	2	1	1	1	2	2	2	2	2	2	2	4	4	4	3	5	5	2	2	2	3	5	4	4	2	3	3	3	4	3	3	3	5	5	5
10660	5	2	2	2	0.2	0.4	2	2	1	3	2	1	2	2	2	3	4	2	2	2	1	2	2	1	1	3	3	3	4	4	4	3	4	4	4	5	4	3	3	4	4	4	4	3	4	3	4	4	4
10661	4	1	1	2	0.2	0.4	2	3	2	2	2	2	2	1	2	3	3	2	2	2	1	1	2	2	2	3	3	3	5	5	5	3	4	3	4	2	3	5	2	5	5	4	5	4	5	4	4	4	5
10666	5	2	1	1	0.4	0.4	2	3	1	1	3	2	2	2	2	1	2	2	2	2	2	2	2	2	2	5	5	5	5	5	5	5	5	5	5	5	5	5	5	5	5	5	5	5	5	5	5	5	5
10667	4	1	2	1	0.4	0.5	2	1	2	2	3	2	2	2	2	2	1	2	2	2	2	2	2	2	2	4	5	5	5	5	5	3	4	4	4	5	3	5	5	5	5	5	5	5	5	3	4	5	5
10669	4	2	1	1	0.3	0.4	2	3	1	2	3	2	2	1	2	3	2	1	2	1	2	2	2	2	2	2	2	5	5	5	5	4	5	4	5	5	5	5	5	4	5	5	4	5	5	4	5	5	2
10671	5	2	1	1	0.2	0.3	2	1	1	2	3	2	2	2	2	3	3	1	2	2	1	2	2	2	1	4	4	4	4	4	4	4	4	4	4	4	4	4	4	5	4	4	4	3	4	3	4	4	4
10672	5	2	1	1	0.2	0.3	2	3	1	1	3	2	2	2	2	3	2	2	2	1	2	2	2	1	1	4	4	4	4	5	5	2	3	2	3	5	5	5	5	2	3	4	3	4	2	3	4	3	4
10673	4	2	1	1	0.4	0.5	2	2	1	1	3	2	2	2	2	3	1	1	2	1	2	2	2	2	2	3	3	4	3	3	4	2	2	3	4	2	5	4	1	4	4	1	5	4	5	5	4	4	5
10674	5	1	2	1	0.2	0.2	1	1	1	2	3	2	2	2	2	3	3	2	2	2	2	2	2	2	2	4	4	4	3	4	3	3	4	4	3	5	4	4	1	4	4	3	3	2	3	4	2	3	5
10677	5	2	1	1	0.5	0.5	2	1	1	1	3	2	2	2	2	3	4	1	2	2	1	2	2	2	2	3	2	5	4	5	5	3	2	3	2	5	1	3	5	2	4	1	4	2	1	2	1	2	5
10683	5	1	1	2	0.1	0.3	2	3	1	2	2	2	2	1	2	2	4	2	2	2	2	2	2	2	1	4	3	4	5	4	5	5	5	5	5	3	5	5	5	5	4	3	5	4	5	5	5	5	5
10690	5	2	2	1	0.2	0.3	2	1	1	2	3	2	2	2	2	3	3	1	2	2	1	2	2	2	2	4	4	4	5	5	5	3	4	5	5	4	3	4	3	4	4	2	4	3	3	2	3	3	5
10693	5	2	1	2	0	0.6	2	3	1	1	3	2	2	2	1	3	3	2	2	2	2	2	2	2	2	1	2	4	5	4	5	2	2	4	4	5	4	5	3	5	5	4	5	4	4	4	4	4	5
10696	5	2	1	1	0.3	0.4	2	3	1	1	2	2	2	2	2	3	2	1	2	2	2	2	2	2	2	2	2	4	4	4	5	4	3	4	3	5	5	5	4	3	3	2	3	2	4	4	5	5	5
10697	4	2	2	1	0.3	0.3	2	2	1	2	3	2	2	2	2	2	1	1	2	1	2	2	2	2	2	5	5	5	5	5	5	5	5	5	5	5	5	5	5	5	5	5	5	5	5	5	5	5	5
10698	5	1	1	2	0.2	0.8	3	1	1	2	2	1	2	2	1	3	2	2	2	1	2	2	2	2	2	3	3	5	5	5	5	5	3	5	5	5	5	5	5	5	5	5	5	5	5	5	2	3	5
10700	5	2	2	2	0	0.4	2	1	1	1	3	2	2	2	2	3	4	2	2	2	2	2	2	2	2	3	5	5	5	5	5	5	5	4	2	5	5	2	2	2	3	2	4	2	3	4	3	3	3
10701	5	1	2	1	0.4	0.5	2	3	1	3	3	2	2	2	2	3	2	1	2	2	2	2	2	2	2	3	4	4	4	5	5	2	3	2	4	5	4	4	3	3	4	4	4	4	4	4	2	4	2
[truncated: 32 more columns]

## Sheet: 6-9（354）
ID	age	gender	nation	type_group	BCVA.FE	BCVA.AE	Degree	Q6	Q7	Q8	Q9	Q10	Q11	Q12	Q13	Q14	Q15	Q16	Q17	Q18	Q19	Q20	Q21	Q22	Q23	A1	A2	A3	A4	A5	A6	A7	A8	A9	A10	A11	A12	A13	A14	B15	B16	B17	B18	B19	B20	B21	B22	B23	B24
10003	6	2	1	2	0.1	0.2	1	1	2	2	3	2	2	2	2	3	4	2	2	2	2	2	2	2	2	5	4	5	5	5	5	5	5	5	5	4	3	5	5	5	5	3	5	5	4	4	5	5	5
10004	6	2	1	2	0.3	0.6	2	3	1	2	3	1	2	2	2	3	3	1	2	2	2	1	2	2	1	2	3	5	5	5	5	4	4	4	4	4	5	4	4	4	4	3	4	4	3	2	2	2	2
10005	6	1	1	1	0.5	0.6	2	1	1	3	3	2	2	2	2	1	2	1	2	2	2	1	2	2	2	4	4	5	5	5	5	2	4	4	4	5	5	3	4	3	4	5	5	4	5	4	5	5	5
10009	7	2	1	2	0	0.3	2	3	1	2	3	2	2	2	2	2	2	2	2	2	2	2	2	2	2	4	4	5	5	5	5	4	5	5	3	5	5	5	5	5	3	3	4	3	3	4	5	5	4
10012	6	2	1	2	0.1	0.2	1	3	2	2	3	2	2	2	2	1	2	2	2	2	2	2	2	2	2	4	5	5	5	5	5	3	3	4	5	5	5	5	3	5	5	3	5	3	5	5	5	4	5
10013	6	1	1	1	0	0.1	1	1	2	2	3	2	2	2	1	2	1	1	2	2	2	2	2	2	2	4	4	5	5	5	5	4	4	4	4	4	4	4	4	4	4	4	4	4	3	3	3	3	3
10019	6	2	1	1	0	0.2	1	2	1	2	3	2	2	2	2	3	1	2	2	2	2	2	2	1	1	3	5	5	5	5	5	5	5	5	5	5	5	5	5	4	3	2	3	3	3	3	5	5	4
10023	6	1	2	1	0.3	0.4	2	3	2	3	3	2	2	2	2	2	3	1	2	1	2	2	2	2	1	5	5	5	5	5	5	3	3	3	5	5	5	5	5	4	5	5	5	3	5	5	5	5	5
10024	6	1	2	1	0	0	1	3	1	3	3	2	2	2	1	2	1	2	2	1	2	2	2	2	2	1	2	5	5	5	5	1	1	1	5	5	5	3	3	5	5	5	5	5	5	5	5	5	5
10025	7	1	1	2	0.1	0.2	1	1	1	2	3	2	2	2	2	3	4	1	2	2	2	2	2	2	1	4	4	5	5	5	5	3	4	4	5	5	5	5	4	4	5	3	5	4	4	4	5	5	5
10026	7	2	1	2	0.1	0.2	1	1	1	3	2	1	2	2	2	3	2	2	2	2	1	2	2	2	2	4	3	5	5	5	5	5	5	5	5	5	5	3	3	4	4	4	4	3	3	2	4	5	5
10027	6	1	1	2	0	0.6	2	3	1	3	3	2	2	2	2	3	1	1	2	2	2	2	2	2	2	2	2	5	5	5	5	2	2	3	3	5	4	4	2	3	4	2	3	4	3	3	3	4	4
10029	6	2	2	2	0	0.6	2	2	1	1	3	1	2	2	2	1	4	2	2	2	2	2	2	2	2	4	5	5	5	5	5	4	4	5	5	5	5	5	5	5	5	5	5	5	5	5	5	5	5
10031	6	2	2	1	0.2	0.2	1	1	1	2	3	2	2	2	2	3	2	2	2	2	1	2	2	2	2	5	5	5	5	5	5	5	5	5	5	5	5	5	3	5	3	3	5	5	5	3	5	5	5
10033	6	2	1	2	0	0.3	2	1	1	2	4	2	2	2	2	3	4	2	2	2	2	2	2	2	2	5	5	5	5	5	5	5	5	5	5	5	5	5	5	5	5	5	5	5	5	5	5	5	5
10034	6	2	1	3	0.4	1	3	3	1	2	3	2	2	2	1	1	1	2	2	2	2	2	2	2	2	4	4	5	5	5	5	4	4	4	4	3	5	4	3	3	4	1	3	3	2	4	4	4	5
10042	6	2	1	2	0	0.2	1	1	1	1	3	2	2	2	2	3	4	2	2	2	2	2	2	2	2	2	3	5	5	5	5	4	4	4	4	5	4	4	4	5	5	3	5	4	4	3	5	5	5
10043	6	1	1	1	0.1	0.2	1	3	1	2	2	1	2	2	2	1	2	1	2	2	2	2	2	2	2	3	3	5	5	5	5	3	3	2	2	5	4	5	3	4	4	4	4	4	4	5	4	4	3
10047	6	1	1	1	0	0.1	1	3	1	2	3	2	2	2	1	3	3	2	2	2	1	2	2	2	2	5	5	5	5	5	5	5	5	5	4	5	4	4	5	5	5	5	5	4	4	4	4	5	5
10050	6	2	2	1	0.1	0.1	1	1	2	3	3	2	2	2	2	3	4	1	2	2	2	2	2	2	2	4	5	5	5	5	5	5	5	5	5	5	4	5	4	5	4	4	4	4	5	3	5	5	2
10051	7	2	1	3	0.3	0.3	2	1	1	2	2	1	2	2	1	1	1	1	2	2	2	2	2	2	2	5	5	5	5	5	5	5	5	5	5	5	5	5	5	5	5	5	5	5	5	5	5	5	5
10056	7	2	1	2	0	0.4	2	3	1	1	3	2	2	2	2	3	2	2	2	2	2	2	2	2	2	4	4	5	5	5	5	5	4	4	5	4	3	4	4	4	5	4	4	4	5	5	4	4	5
10057	7	2	2	1	0.2	0.4	2	1	1	2	3	2	2	2	2	3	1	1	2	2	2	2	2	2	2	2	3	5	5	5	5	1	1	2	4	4	2	4	2	3	4	1	5	4	4	3	1	4	4
10060	6	2	1	2	0.2	0.6	2	3	2	2	3	2	2	2	2	3	4	2	2	2	1	2	2	1	1	4	4	5	5	5	5	5	5	5	5	5	5	4	4	3	3	3	4	4	4	4	4	3	5
10062	7	1	1	2	0	0.4	2	3	1	4	3	2	2	2	2	3	4	1	2	2	1	2	2	2	1	4	5	5	5	5	5	4	4	4	5	5	5	5	2	3	3	2	4	1	4	2	1	4	1
10063	7	2	1	1	0	0.1	1	3	1	2	3	2	2	2	2	3	4	1	2	1	2	2	2	2	2	5	4	5	5	5	5	5	5	5	5	5	5	5	5	4	4	5	4	5	5	3	5	5	3
10066	9	1	1	3	0.3	0.3	2	3	1	1	3	2	2	2	1	2	2	2	2	2	2	2	2	2	2	4	4	5	5	5	5	5	5	5	5	5	5	4	4	5	4	4	5	5	4	3	4	4	4
10067	7	2	1	1	0.1	0.1	1	3	1	3	3	3	2	2	1	1	2	1	2	2	2	2	2	2	2	5	5	5	5	5	5	5	5	5	5	5	5	5	5	5	5	5	5	5	5	5	5	5	5
10069	6	1	2	1	0	0.1	1	1	1	2	3	2	2	2	1	1	1	1	2	2	2	2	2	2	1	4	4	5	5	5	5	4	5	4	4	5	5	5	4	4	4	4	4	4	4	3	5	4	5
10071	6	2	2	1	0.3	0.3	2	1	1	2	3	2	2	2	2	1	1	1	2	2	2	2	2	2	2	3	3	5	5	5	5	3	3	3	2	5	3	3	3	3	3	3	5	1	1	2	2	4	1
10073	8	1	2	1	0.4	0.4	2	2	2	2	3	3	2	2	2	3	3	1	2	2	2	2	2	2	2	4	4	5	5	5	5	5	4	4	4	5	5	5	4	4	4	2	5	5	4	3	4	4	4
10090	6	2	1	2	0.1	0.2	1	3	1	2	2	1	2	2	2	3	4	1	2	2	1	2	2	2	2	4	4	5	5	5	5	5	5	5	5	5	5	5	4	5	5	3	5	4	5	4	5	5	5
10091	6	2	2	1	0.2	0.2	1	1	1	1	2	1	2	2	2	3	1	2	2	2	2	2	2	2	2	5	5	5	5	5	5	5	5	5	5	5	5	3	4	3	4	4	5	5	5	5	5	5	5
10093	6	2	1	1	0.2	0.2	1	1	2	2	3	2	2	2	2	3	4	1	2	2	1	2	2	2	2	4	4	5	5	5	5	5	5	5	5	5	5	5	5	5	5	5	5	5	5	4	3	4	5
10095	6	1	1	1	0.2	0.2	1	1	1	2	3	2	2	2	2	1	1	1	2	2	2	2	2	2	2	3	4	5	5	4	5	3	3	4	4	5	5	3	2	3	2	2	3	2	3	4	4	4	5
10096	7	2	2	2	0	0.7	3	1	2	3	3	2	2	2	2	2	1	1	2	2	2	2	2	2	1	4	4	4	4	3	4	3	4	3	4	5	5	3	3	4	3	3	3	2	3	3	4	4	2
10099	9	1	1	2	0	0.8	3	1	1	1	3	2	2	2	1	3	4	1	2	2	2	2	2	2	2	5	3	5	5	5	5	5	5	2	2	5	5	5	3	2	5	5	5	5	1	2	5	4	5
10101	7	2	2	2	0	0.5	2	1	1	2	3	2	2	2	2	1	1	1	2	2	2	2	2	2	2	5	5	5	5	4	5	3	5	5	5	3	5	4	4	5	5	4	3	5	3	5	5	4	3
10103	6	2	1	1	0.2	0.2	1	2	1	2	3	2	2	2	1	3	3	1	2	2	2	2	2	2	2	2	2	5	5	5	5	2	4	4	2	5	5	4	3	4	4	2	5	4	4	2	5	5	3
10104	7	1	1	2	0.1	0.5	2	1	1	2	2	2	2	2	2	1	1	2	2	2	2	2	2	2	2	4	4	4	3	4	5	3	3	4	4	5	5	3	3	3	3	3	5	4	4	3	4	5	3
10106	7	1	1	2	0	0.1	1	3	1	2	3	2	2	2	2	3	2	1	2	1	2	2	2	2	2	4	4	5	5	5	5	5	5	5	5	5	5	5	5	5	5	5	5	5	5	5	4	5	4
10107	6	2	1	1	0.3	0.3	2	1	2	3	3	2	2	2	2	1	2	1	2	1	2	2	2	2	2	5	4	5	5	5	5	4	5	5	5	5	2	5	3	5	5	5	5	5	5	3	5	5	4
10108	6	2	1	1	0.1	0.1	1	3	1	1	3	1	2	2	2	3	1	2	2	2	2	2	2	2	1	5	5	5	5	5	5	5	5	5	5	5	5	5	5	5	5	5	5	5	5	5	5	5	5
10109	7	1	1	2	-0.1	0.4	2	1	1	1	2	1	2	2	2	1	2	1	2	2	2	2	2	2	2	5	5	5	5	5	5	4	5	5	5	5	5	5	5	5	5	5	5	5	3	4	5	5	5
10113	6	2	1	1	0.1	0.2	1	1	2	2	3	2	2	2	2	1	2	1	2	2	2	2	2	2	2	4	5	5	5	5	5	5	5	5	5	5	5	5	5	5	5	3	5	3	3	4	5	5	5
10115	7	1	1	2	0	0.6	2	1	2	3	3	2	2	2	2	1	1	1	2	2	2	2	2	2	2	5	4	5	5	5	5	4	4	5	5	4	5	4	4	5	5	4	5	4	5	4	5	4	5
10116	6	2	2	2	0	0.3	2	1	1	2	3	2	2	2	1	2	3	2	2	2	2	2	2	2	2	4	5	5	5	5	5	5	4	5	5	5	5	5	5	4	4	3	4	3	4	4	5	5	5
10117	7	2	2	3	0	1	3	1	2	3	3	2	2	2	1	1	1	2	2	2	2	2	2	2	2	4	3	5	4	5	5	4	4	5	5	5	5	4	4	5	5	3	4	5	5	5	5	5	5
10121	6	1	2	2	0.1	0.4	2	3	2	2	3	2	2	2	2	3	4	1	2	2	1	2	2	1	1	1	1	5	5	5	5	5	5	5	5	5	5	5	5	5	5	4	5	5	3	5	5	5	5
10123	7	1	1	1	0.1	0.2	1	1	1	1	3	2	2	2	2	3	3	2	2	2	1	2	2	2	2	3	3	4	4	5	5	3	3	3	4	5	5	5	3	4	5	3	5	2	4	2	5	5	4
10124	8	1	2	2	0	1	3	1	2	3	3	2	2	2	2	2	2	1	2	2	1	1	2	2	2	5	2	4	5	3	5	2	1	2	3	5	4	5	4	4	5	5	5	4	5	5	4	5	5
10125	7	2	1	1	0.1	0.2	1	1	1	3	3	2	2	2	2	2	2	2	2	2	2	2	2	2	2	2	3	3	4	3	3	2	2	3	4	5	3	4	2	3	4	2	4	4	4	4	4	5	4
10127	8	2	2	2	0	0.1	1	1	1	1	3	2	2	2	2	3	4	1	2	2	1	2	2	2	2	2	3	3	4	4	5	4	5	5	5	5	5	5	2	3	3	4	4	4	4	4	5	4	1
10128	6	1	1	1	0.2	0.6	2	3	1	1	3	2	2	2	2	2	3	1	2	2	1	2	2	2	2	2	2	5	5	5	5	5	5	5	2	5	2	2	3	2	3	2	2	2	2	2	2	2	2
10129	8	1	1	1	0.3	0.3	2	2	1	3	3	2	2	2	2	1	1	1	2	1	2	1	2	2	2	5	5	5	5	5	5	5	5	5	5	5	5	5	5	5	5	5	5	4	5	5	5	5	5
10135	6	1	2	2	0.3	0.5	2	3	2	2	3	2	2	2	1	3	2	1	2	2	2	2	2	2	1	5	5	5	5	5	5	5	5	5	5	5	5	5	5	4	5	5	5	5	5	4	5	5	3
10137	8	1	1	2	0	0.1	1	3	1	1	4	3	2	2	2	2	1	1	1	2	1	2	2	2	2	3	3	4	2	4	4	3	2	4	1	5	5	4	4	2	4	3	4	4	2	3	4	4	5
10140	6	2	1	2	0.1	0.2	1	1	1	1	3	2	2	2	2	3	3	2	2	2	2	2	2	2	2	4	4	5	5	5	5	5	5	5	4	5	5	4	4	5	4	3	5	3	3	2	4	4	5
10143	6	2	1	3	0	0.3	2	1	1	2	3	2	2	2	2	3	2	2	2	2	2	2	2	2	2	4	5	5	5	5	5	5	5	5	5	5	5	5	5	5	5	5	5	5	5	5	5	5	5
10144	6	1	1	2	0	0.2	1	1	1	3	3	2	2	2	2	2	1	1	2	2	2	2	2	2	2	4	4	4	4	4	4	3	4	5	3	5	5	4	3	4	4	4	4	4	4	4	5	5	5
10146	6	2	1	3	0.2	0.3	2	1	2	2	3	2	2	2	1	3	3	2	2	2	2	2	2	2	2	4	4	5	5	5	5	5	5	5	5	5	5	5	5	5	5	5	5	5	5	5	5	5	5
10148	6	1	2	2	0	0.2	1	1	1	2	3	3	1	2	2	3	3	1	2	2	2	1	2	2	2	4	4	5	5	5	5	4	5	5	5	5	5	5	5	5	5	4	5	5	5	5	5	5	5
10149	7	1	1	2	0.3	0.4	2	1	2	3	1	1	1	2	2	1	1	1	2	2	2	2	2	1	1	2	2	2	4	4	5	2	2	2	2	5	4	5	2	2	4	4	5	4	2	1	4	3	4
10158	7	1	1	1	0.1	0.1	1	1	1	2	3	2	2	2	2	3	2	2	2	2	1	2	2	2	2	4	5	5	5	5	5	5	4	4	4	3	5	5	5	5	4	2	5	5	3	4	5	5	5
10160	6	1	2	1	0.1	0.2	1	1	1	3	3	2	2	2	2	1	3	2	2	2	1	2	2	2	2	5	5	5	5	5	5	5	4	5	5	5	5	5	5	5	5	4	5	5	5	4	5	5	5
10161	9	2	1	3	0.4	1	3	1	1	2	3	1	2	2	1	1	1	1	2	1	2	2	2	2	2	2	5	4	3	3	5	3	5	3	1	5	3	4	1	5	5	3	2	5	2	1	2	1	1
10162	6	2	1	2	0	0.6	2	3	2	2	2	1	2	1	2	3	2	2	2	2	2	2	2	2	2	4	4	4	4	4	4	4	4	4	4	4	4	4	4	4	4	4	4	4	4	4	4	4	4
10163	6	1	1	3	0	0.3	2	1	1	1	3	2	2	2	1	3	3	2	2	2	2	2	2	2	2	4	3	5	5	5	5	4	5	5	4	5	5	5	5	5	4	5	3	3	5	5	5	5	5
10164	7	1	1	2	0	0.8	3	1	2	2	3	2	2	2	2	2	2	1	2	2	2	2	2	2	2	3	4	5	5	5	5	5	5	5	5	5	5	5	4	5	4	3	5	3	4	3	5	5	5
10165	7	1	1	1	0.4	0.4	2	1	1	1	3	2	2	2	2	3	4	2	2	2	2	2	2	2	2	4	4	5	5	5	5	4	4	4	4	5	4	5	3	4	4	5	5	3	4	4	5	5	5
10167	6	2	1	2	0	0.1	1	1	2	2	3	2	2	2	2	2	1	2	2	2	2	2	2	2	2	4	4	5	4	5	5	4	4	4	5	5	5	5	4	5	4	5	5	5	4	5	5	5	5
10168	6	2	2	1	0.4	0.4	2	3	1	3	4	1	2	2	1	1	2	2	2	2	2	2	2	2	1	3	3	3	3	1	3	3	3	3	3	3	3	3	3	3	3	2	3	3	3	3	3	3	3
10171	8	2	2	2	0	0.8	3	3	1	2	3	1	2	2	2	1	1	2	2	2	2	2	2	2	2	3	4	4	4	4	5	5	5	5	4	2	4	4	4	4	4	2	4	4	4	5	5	4	4
10176	8	2	1	2	0	0.2	1	3	1	2	3	2	2	2	2	1	3	1	1	1	2	2	2	2	2	3	3	4	3	4	4	3	3	3	4	5	4	5	3	3	4	2	4	4	4	4	4	4	4
10177	7	2	1	2	0.1	0.7	3	3	1	1	3	2	2	2	2	3	4	2	2	2	1	2	2	2	2	5	5	4	5	5	5	4	3	5	5	5	4	4	4	4	3	2	3	5	4	2	5	5	5
10178	6	1	1	2	0.1	0.8	3	1	1	3	3	1	2	2	1	1	1	1	2	2	2	2	2	2	2	5	5	4	5	5	4	5	4	4	5	5	4	5	4	5	4	5	5	5	4	5	5	5	5
10186	6	1	2	2	0.1	0.6	2	3	1	2	2	2	2	2	2	2	3	1	2	2	2	2	2	2	2	4	4	4	4	3	4	4	4	4	4	4	4	4	4	4	4	4	4	4	4	4	4	4	4
10187	7	1	2	2	0.2	0.6	2	1	1	2	2	2	2	2	2	3	2	1	2	2	2	2	2	2	1	4	4	5	5	5	5	2	2	2	2	4	5	3	4	3	3	5	5	3	5	3	5	5	5
10189	6	2	2	1	0.3	0.3	2	3	1	1	3	2	2	2	2	3	1	1	2	2	1	2	2	2	2	4	4	4	4	5	5	3	5	4	2	5	4	4	4	4	4	4	4	4	4	2	3	4	4
10191	6	2	1	2	0	0.6	2	1	2	2	3	2	2	2	2	3	4	2	2	2	2	1	2	2	2	4	4	5	5	5	5	5	5	5	5	5	5	4	4	4	4	4	4	5	5	4	5	5	5
10193	8	1	1	2	-0.1	0.5	2	2	1	1	2	1	2	2	1	2	2	2	2	2	2	2	2	2	1	3	3	4	5	5	5	5	5	5	4	3	5	5	3	4	5	4	5	5	3	4	5	5	2
10195	6	2	1	2	0	0.2	1	3	1	1	3	1	2	2	2	3	3	2	2	2	1	2	2	2	2	3	3	3	5	5	5	3	4	5	2	5	5	3	3	5	5	2	5	3	2	2	4	5	3
10197	7	1	2	2	-0.1	0.6	2	1	1	2	3	2	1	1	2	3	2	1	2	2	2	2	2	2	1	4	3	5	5	5	5	3	5	5	5	5	5	5	5	5	5	3	5	3	5	3	5	5	3
10200	7	1	2	1	0.1	0.3	2	1	2	2	3	2	2	2	2	2	2	2	2	2	2	2	2	2	2	5	5	4	5	5	5	4	4	4	5	5	5	5	4	5	5	5	5	5	5	4	5	5	4
10202	7	2	2	1	0.1	0.2	1	1	1	2	3	2	2	2	2	1	3	1	1	1	1	2	2	2	2	1	1	1	4	3	5	1	3	4	5	5	5	5	2	5	5	1	5	5	5	4	5	5	4
10205	8	1	1	1	0	0.1	1	3	1	3	2	1	1	2	2	3	4	1	2	2	2	1	2	2	2	4	4	5	5	5	4	4	4	5	4	5	5	4	4	4	5	4	5	4	4	4	4	4	4
10206	8	2	2	1	0.1	0.2	1	2	2	1	2	1	2	2	2	1	1	1	2	2	2	2	2	2	2	5	5	5	5	5	5	3	3	5	3	5	4	5	3	4	5	3	5	5	3	5	4	5	3
10207	6	1	2	2	0	0.2	1	3	1	3	4	2	2	2	2	3	2	2	2	2	2	2	2	2	2	3	3	5	4	5	5	3	4	4	4	5	5	5	5	5	5	1	5	5	4	5	5	5	5
10208	7	2	1	1	0.4	0.4	2	1	1	2	2	2	2	2	2	1	1	1	2	2	2	2	2	2	2	5	5	5	5	5	5	5	5	5	5	5	5	5	5	5	5	5	5	5	5	5	5	5	5
10211	7	2	2	1	0.2	0.2	1	3	1	1	2	2	2	2	2	3	3	2	2	2	2	2	2	2	2	4	4	5	4	5	5	4	4	5	5	5	5	5	4	3	5	2	3	5	5	3	4	5	5
10212	6	1	1	1	0.3	0.3	2	1	1	1	3	2	2	2	2	3	4	2	2	2	2	2	2	2	2	4	4	4	4	4	4	4	4	4	4	4	4	4	4	4	4	4	4	4	4	4	4	4	4
10213	8	1	2	1	0.3	0.3	2	3	2	3	3	2	2	2	2	2	2	1	2	2	2	2	2	2	2	2	3	4	4	5	5	1	1	3	1	5	5	4	2	2	2	3	4	3	3	2	5	5	5
10214	9	1	2	2	0	0.4	2	3	2	2	3	1	2	2	1	3	2	2	2	2	1	2	2	2	2	4	4	4	3	4	4	2	3	4	4	4	3	4	2	3	4	2	4	4	4	3	4	3	4
10216	7	1	2	3	0.2	0.3	2	1	1	2	3	2	2	2	1	1	1	2	2	2	2	2	2	2	2	4	4	4	4	4	4	4	4	3	4	5	4	4	4	4	4	4	4	4	4	4	4	4	4
10217	6	2	2	1	0.3	0.3	2	1	1	2	3	2	2	2	2	2	2	1	2	2	2	2	2	2	2	2	2	4	4	5	5	2	3	4	5	5	5	5	2	3	5	2	5	5	3	4	4	5	5
10218	8	2	2	2	0	0.5	2	1	1	1	3	2	2	2	2	3	1	1	2	2	2	2	2	2	2	4	4	5	4	4	5	4	4	4	4	5	5	4	5	4	4	5	4	5	5	4	4	4	5
10220	7	2	1	2	0.1	0.2	1	1	1	4	3	2	2	2	1	3	1	1	2	2	1	2	2	2	2	5	5	5	5	5	5	5	5	5	5	5	5	5	5	5	5	5	5	5	5	5	5	5	5
10222	6	2	1	1	0.1	0.2	1	3	1	3	3	2	2	2	2	2	2	1	2	2	2	2	2	2	1	4	4	5	4	5	5	4	3	4	5	5	4	5	5	4	4	4	4	4	5	5	5	5	5
10223	6	1	1	1	0.3	0.4	2	1	2	4	3	2	2	2	2	1	2	2	2	2	2	2	2	2	2	5	5	5	4	5	5	5	5	5	5	5	5	5	5	5	5	5	5	5	5	5	5	5	3
10224	6	1	1	1	0	0.1	1	3	2	3	2	2	2	2	2	3	3	1	2	2	2	2	2	2	1	2	4	5	5	5	5	5	5	5	5	5	5	5	5	5	5	4	5	4	2	2	3	4	5
10226	6	1	1	1	0.3	0.3	2	1	1	2	3	2	2	2	2	3	2	2	2	2	2	2	2	2	2	4	5	5	4	5	5	4	4	5	4	5	5	4	5	4	5	4	5	4	4	4	5	4	5
10227	6	2	2	3	0	0.3	2	1	1	2	3	2	2	2	1	1	3	1	2	2	2	2	2	2	2	3	4	3	4	3	3	3	3	4	4	5	5	5	4	3	4	2	4	3	3	3	4	3	5
10228	8	1	2	2	0	0.3	2	1	2	1	3	2	2	2	2	1	1	1	2	2	2	2	2	2	2	5	5	5	5	5	5	5	5	4	5	5	5	5	5	5	5	5	5	5	5	4	5	5	5
10231	7	2	1	1	0.2	0.3	2	3	2	3	3	2	2	2	1	1	2	2	2	2	2	2	2	2	1	2	2	3	4	5	5	4	4	3	4	5	5	5	4	3	4	4	5	5	4	4	5	5	2
10232	6	2	1	2	0.1	0.4	2	1	1	2	3	2	2	2	2	2	1	1	2	2	2	2	2	2	2	4	4	5	5	5	5	4	5	5	5	5	5	5	5	5	5	4	5	5	4	4	5	5	4
10233	8	1	2	2	0.2	0.2	1	1	1	2	1	2	2	2	1	3	2	2	2	2	2	2	2	2	1	1	1	3	2	4	4	1	1	3	5	5	4	5	2	5	4	2	4	4	3	4	4	4	5
10234	6	2	1	2	0.1	0.4	2	1	1	2	2	2	2	2	2	3	2	2	2	2	2	2	2	2	2	5	5	5	5	5	5	5	5	5	5	5	5	5	5	5	5	5	5	5	5	5	5	5	5
10235	7	1	1	2	-0.1	0.1	1	1	2	2	3	2	2	2	2	3	3	2	2	2	2	2	2	2	1	4	4	5	5	5	5	5	4	5	5	5	5	5	5	5	5	4	5	5	5	5	5	5	3
10238	9	1	1	3	0.2	0.6	2	1	1	2	2	2	2	1	1	1	1	2	2	2	2	2	2	2	2	3	3	4	3	4	4	3	3	4	4	5	5	5	2	5	4	2	3	3	2	3	3	4	3
10239	6	1	1	2	0.1	0.2	1	1	1	2	3	2	2	2	2	3	4	2	2	2	2	2	2	2	2	4	4	5	5	5	4	4	4	4	5	5	4	4	4	4	4	3	4	3	4	4	5	5	5
10240	7	1	1	1	0.1	0.1	1	2	2	1	2	1	1	2	2	3	1	2	2	2	2	2	2	2	2	5	5	5	5	5	5	5	5	5	5	5	5	5	5	5	5	5	5	5	5	5	5	5	5
10241	6	1	2	1	0	0.1	1	1	1	1	3	2	2	2	2	3	2	2	2	2	2	2	2	2	1	2	3	4	4	4	4	3	3	4	5	5	5	5	3	3	4	4	5	4	5	4	4	4	5
10242	6	1	2	1	0.1	0.2	1	1	2	1	3	2	2	2	2	1	1	1	2	2	2	2	2	2	2	4	4	5	5	5	5	3	3	4	3	5	5	5	3	5	3	3	5	4	4	5	4	5	5
10243	6	1	1	1	0.2	0.2	1	3	1	1	2	1	2	2	2	3	1	1	2	2	2	2	2	2	1	5	4	5	5	5	5	5	5	5	5	5	5	5	4	5	5	4	5	5	4	3	5	5	5
10245	7	2	1	1	0.1	0.2	1	1	2	2	2	1	2	2	2	3	3	2	2	2	2	2	2	2	2	4	4	5	5	5	5	5	5	5	5	5	5	5	5	5	5	5	4	5	4	5	5	5	5
10247	6	2	2	2	0.1	0.1	1	3	2	1	3	2	2	2	2	3	1	2	2	2	2	2	2	2	2	3	4	5	5	5	5	5	5	5	5	5	5	5	5	5	5	5	5	5	5	3	4	5	5
10249	8	1	2	1	0.3	0.4	2	3	1	1	3	2	2	2	2	3	3	2	2	2	2	2	2	2	2	4	4	4	5	5	5	3	4	5	5	5	4	5	4	5	4	5	5	5	5	2	5	5	4
10251	7	1	1	1	0.1	0.2	1	1	2	2	3	2	2	2	2	3	1	1	1	1	2	2	2	2	1	4	4	4	4	5	4	4	3	4	3	3	4	4	4	4	5	4	5	4	4	4	5	5	5
10253	6	2	1	1	0.2	0.2	1	1	2	2	2	1	2	2	2	3	4	1	2	2	1	2	2	2	1	4	5	5	5	5	5	5	5	5	5	5	5	5	4	5	5	5	5	5	5	5	5	5	5
10255	6	1	1	1	0.3	0.3	2	2	1	2	3	2	2	2	2	3	3	2	2	2	2	2	2	2	2	3	4	4	5	3	4	3	4	4	4	5	5	3	4	3	4	3	4	3	5	3	4	5	5
10256	7	1	1	1	0.1	0.1	1	1	2	1	2	2	2	2	2	1	3	1	2	2	2	2	2	2	2	3	3	4	4	5	5	1	1	3	3	5	2	5	2	5	4	1	4	2	5	4	4	4	1
10258	6	2	2	2	0.1	0.8	3	1	1	1	3	2	2	2	2	1	1	2	2	2	2	1	2	2	2	4	4	4	4	5	5	4	2	3	2	4	4	3	2	3	4	3	4	4	2	1	2	4	4
10259	8	1	2	2	0.1	0.1	1	2	1	2	3	2	2	2	2	2	4	2	2	2	2	2	2	2	2	2	2	3	4	4	5	3	3	3	3	4	5	5	3	4	4	3	4	3	3	3	4	4	3
10262	9	1	1	2	0	0.1	1	1	2	4	4	2	2	2	1	1	1	2	2	2	2	2	2	2	2	3	4	4	1	1	5	1	1	1	5	5	4	4	1	1	5	1	5	5	1	5	3	5	1
10265	6	2	2	2	0	0.8	3	1	1	2	3	2	2	2	1	2	2	2	2	2	2	2	2	2	1	4	4	5	3	5	5	4	4	5	5	5	5	5	4	4	5	3	5	5	5	5	5	5	5
10266	7	1	1	2	0	0.4	2	1	1	3	1	2	2	2	2	1	1	2	2	2	2	2	2	2	2	5	5	5	5	5	5	5	5	5	5	5	5	5	5	5	5	5	5	5	5	5	5	5	5
10267	8	1	1	3	0.5	0.9	3	3	1	2	3	2	2	2	1	2	2	1	2	2	2	2	2	2	2	3	3	2	3	3	4	4	3	4	4	2	4	4	4	4	4	5	4	4	4	4	4	4	4
10268	6	1	2	1	0.2	0.3	2	1	1	1	3	2	2	2	2	3	3	2	2	2	2	2	2	2	2	4	4	4	5	5	5	4	4	4	5	5	4	5	3	5	5	3	4	4	4	3	4	5	4
10269	6	1	2	1	0.3	0.4	2	1	1	3	4	3	2	2	2	1	3	2	2	2	2	2	2	2	2	3	3	5	5	5	5	3	5	4	5	5	5	5	5	5	5	5	5	5	2	3	5	5	5
10271	6	2	2	1	0.3	0.3	2	3	2	1	3	2	2	2	2	3	3	1	2	2	2	2	2	2	2	4	5	2	5	4	4	1	1	5	5	5	5	5	2	4	5	2	3	1	1	1	2	1	5
10272	7	2	1	2	0.1	0.3	2	1	2	2	3	2	2	2	1	3	2	2	2	2	2	2	2	2	2	4	3	5	4	5	4	4	4	4	4	5	5	4	4	4	4	4	4	4	3	3	5	4	5
10277	6	2	2	2	0.2	0.6	2	3	1	2	3	2	2	2	1	1	2	1	2	2	2	1	2	2	1	4	3	5	5	5	5	4	4	5	4	5	4	5	5	5	5	5	5	4	4	4	4	4	4
10279	9	1	1	2	0	0.4	2	3	1	2	3	1	2	2	2	3	3	2	2	2	1	2	2	1	1	5	4	5	2	4	5	5	4	5	4	5	4	5	4	4	5	2	5	5	5	5	5	5	5
10282	8	1	2	1	0.2	0.3	2	1	1	2	3	2	2	2	2	3	1	1	2	2	1	2	2	2	2	3	4	4	4	5	5	1	1	1	5	5	5	5	2	2	5	1	5	4	4	5	5	5	5
10285	6	2	1	1	0.3	0.3	2	1	1	1	3	2	2	2	2	3	1	1	2	1	1	1	2	2	1	2	2	4	5	4	5	4	4	4	3	5	5	5	4	5	4	4	4	3	3	4	4	5	5
10289	8	1	2	1	0.2	0.2	1	3	1	2	3	2	2	2	2	3	3	1	1	1	2	2	2	2	2	5	5	5	5	5	5	5	5	4	5	5	5	5	5	5	5	4	5	5	5	5	5	5	5
10290	9	1	2	1	0.4	0.4	2	3	2	1	3	2	2	2	2	2	2	2	2	2	2	1	2	2	2	5	5	5	5	5	5	5	5	5	5	5	5	5	5	5	5	5	5	5	5	4	5	5	5
10292	6	1	1	2	0.1	0.3	2	1	2	4	3	2	2	2	1	3	3	2	2	2	1	2	2	2	2	5	4	2	5	5	5	1	2	2	3	5	5	5	1	2	3	3	5	4	3	3	4	4	5
10293	8	2	2	2	0.1	0.3	2	1	1	1	3	2	2	2	2	3	1	1	2	2	2	2	2	2	2	4	5	5	5	5	5	4	5	5	5	5	5	5	5	5	5	5	5	5	4	5	5	5	5
10297	7	2	1	3	0	0.9	3	1	2	2	3	2	2	2	1	3	3	2	2	2	2	2	2	2	2	4	4	5	4	5	5	5	5	5	5	5	5	5	5	4	5	3	5	4	4	4	4	5	5
10299	6	1	1	1	0.3	0.4	1	1	1	4	3	2	2	2	1	3	3	1	2	2	2	2	2	2	1	4	4	4	4	4	5	4	4	4	4	5	4	5	4	5	4	4	4	4	4	5	4	5	5
10301	6	1	1	2	0.1	0.2	1	1	1	3	2	2	1	2	1	3	4	1	2	2	2	2	2	2	2	2	2	4	5	5	5	4	4	5	3	5	5	4	5	4	5	3	5	5	5	5	5	5	5
10303	6	2	2	1	0.1	0.1	1	1	2	1	2	2	2	2	2	2	3	2	2	2	2	2	2	2	2	3	3	5	4	5	5	4	4	4	4	5	5	5	5	4	5	4	5	5	4	3	5	4	3
10306	6	1	2	1	0.2	0.2	1	3	2	4	3	2	2	2	2	3	3	1	2	2	2	2	2	2	2	3	3	3	3	4	4	4	4	4	4	5	5	5	4	4	3	2	3	3	3	3	3	3	3
10308	6	2	2	2	0	0.5	2	3	2	3	2	1	2	2	2	3	2	2	2	2	2	2	2	2	2	5	5	5	5	5	5	5	5	5	5	5	5	5	5	5	5	5	5	5	5	5	5	5	5
10309	7	2	1	2	0.2	0.2	1	1	1	1	3	1	2	2	2	3	4	1	2	2	2	2	2	2	2	4	4	3	5	5	5	5	4	5	5	5	5	5	5	5	5	5	5	3	5	5	5	5	4
10310	7	1	2	2	0	0.4	2	1	1	2	3	3	2	2	2	2	1	1	2	2	2	2	2	2	2	4	4	4	3	4	5	1	2	2	3	5	3	5	2	2	5	3	5	5	4	4	5	4	2
10311	6	1	1	2	0	0.2	1	3	1	4	3	2	2	2	2	2	3	1	2	1	1	2	2	2	2	5	5	5	5	5	5	5	4	5	5	5	5	5	4	5	5	4	5	5	5	4	5	4	5
10312	8	2	1	1	0.1	0.1	1	1	1	2	3	1	2	2	1	1	1	1	2	2	2	2	2	2	2	5	5	5	5	5	5	4	4	5	5	5	5	5	5	5	5	4	5	5	1	5	4	5	5
10316	7	2	1	1	0.1	0.2	1	1	1	1	3	2	2	2	1	2	2	2	2	2	2	2	2	2	2	5	5	5	5	5	5	5	5	5	5	5	5	5	5	5	5	5	5	5	5	5	5	5	5
10319	8	2	1	1	0.3	0.3	2	1	1	2	2	2	2	2	2	3	3	1	2	2	2	2	2	2	2	5	4	5	4	5	5	5	5	5	5	5	5	5	3	4	5	3	3	4	5	5	4	5	4
10322	6	1	2	1	0.3	0.4	2	1	1	2	3	2	2	2	2	3	3	2	2	2	2	2	2	2	2	4	4	5	5	5	5	5	5	5	5	5	5	5	5	5	5	5	5	5	5	4	4	5	5
10323	6	2	1	1	0.1	0.2	1	1	2	3	3	1	2	2	2	3	1	1	2	2	2	2	2	2	2	4	3	4	5	5	5	4	4	4	4	5	4	4	4	5	4	4	4	3	2	3	5	5	5
10324	7	2	2	2	0.1	0.2	1	1	1	3	3	3	2	2	2	1	2	2	2	2	2	2	2	2	2	4	4	4	4	4	4	3	4	5	4	5	5	4	3	4	5	4	4	2	3	2	4	4	4
10325	7	2	1	1	0.1	0.2	1	3	1	2	3	3	2	2	1	3	3	2	2	2	2	1	2	2	2	1	1	5	5	5	5	5	5	5	5	5	5	5	5	5	5	5	5	5	5	4	5	5	5
10327	8	2	2	1	0.2	0.2	1	1	2	3	3	2	2	2	2	1	1	1	2	2	2	2	2	2	2	4	4	5	5	5	5	5	5	5	5	5	5	5	5	5	5	5	5	5	5	5	5	5	5
10329	7	2	1	1	0.4	0.4	2	1	1	4	3	2	2	2	2	1	2	1	2	2	2	2	2	2	1	4	4	5	5	5	5	1	1	2	5	4	5	5	1	5	5	2	5	4	4	4	3	3	4
10330	6	1	1	1	0.3	0.4	2	1	1	2	3	2	2	2	2	3	4	2	2	2	2	2	2	2	2	3	3	4	4	5	5	4	5	5	5	5	5	5	5	5	5	4	5	4	5	4	5	5	5
10332	6	2	1	1	0.1	0.1	1	1	1	1	3	2	2	2	2	3	2	1	2	2	2	2	1	2	2	3	3	4	4	5	5	4	3	5	3	4	5	4	3	4	4	4	4	3	3	2	4	4	4
10333	8	2	1	2	0	0.4	2	3	1	2	3	2	2	2	2	3	1	1	2	2	2	2	2	2	2	4	3	5	5	5	5	4	5	5	5	5	5	4	5	5	4	2	5	4	5	2	5	5	5
10335	6	2	1	1	0.2	0.2	1	1	1	2	3	2	2	2	2	2	2	1	2	2	2	2	2	2	2	5	5	5	5	5	5	5	5	5	5	5	5	5	5	5	5	5	5	5	5	5	5	5	5
10336	6	2	1	2	0.1	0.1	1	1	2	2	3	1	2	2	2	3	2	2	2	2	2	2	2	2	2	1	1	5	5	5	5	5	5	5	5	5	5	5	5	5	5	5	5	5	5	5	5	5	5
10338	6	1	1	1	0.4	0.4	2	2	1	1	2	1	2	2	1	3	4	2	2	2	2	2	2	2	2	4	4	4	4	4	4	4	4	4	4	4	4	4	4	4	4	2	3	3	3	1	4	4	4
10340	6	2	1	1	0.5	0.5	2	3	2	2	3	1	2	1	2	1	2	1	2	1	2	2	2	2	2	4	4	4	4	4	5	2	2	2	4	5	5	5	5	2	2	2	3	1	4	4	4	4	2
10343	6	2	2	1	0.1	0.2	1	1	1	2	3	2	2	2	2	3	3	2	2	2	2	2	2	2	2	4	4	4	4	5	5	4	4	3	4	5	4	4	4	2	2	2	3	3	3	2	5	4	5
10344	6	2	2	1	0.3	0.4	2	2	1	1	3	1	2	2	2	2	2	1	2	1	2	2	2	2	2	4	3	4	5	5	5	4	5	4	5	2	5	5	3	5	5	2	5	5	3	2	5	4	5
10345	6	2	1	3	0.3	0.3	2	1	1	2	2	2	2	2	1	3	4	2	2	2	1	2	2	2	2	2	1	5	4	4	5	4	4	5	4	5	3	5	5	4	4	5	5	2	5	4	2	5	4
10347	9	1	1	1	0.2	0.4	2	1	1	2	3	3	2	2	1	2	2	1	2	2	2	2	2	2	2	4	4	4	4	5	5	5	4	4	4	5	5	5	5	5	5	4	5	5	5	5	5	5	4
10350	8	1	2	3	0.2	0.2	1	3	1	2	2	1	2	1	1	1	1	1	2	2	2	2	1	1	1	5	5	4	5	5	5	4	4	4	4	3	4	5	5	4	5	3	4	5	4	3	3	4	5
10351	6	1	2	1	0.2	0.2	1	1	1	2	3	2	2	2	2	3	2	1	2	2	2	2	2	2	2	4	4	4	4	4	5	4	5	4	3	5	2	4	3	3	3	3	5	2	5	4	3	4	5
10352	6	2	2	1	0.1	0.2	1	3	1	1	2	1	2	2	1	3	2	2	2	2	2	2	2	1	1	4	4	5	5	5	5	5	5	5	5	5	5	5	5	5	5	4	5	4	3	5	5	5	5
10353	7	2	2	1	0.4	0.4	2	1	1	1	3	3	2	1	2	1	1	1	2	2	1	2	2	2	2	4	5	5	5	5	5	5	5	5	5	5	5	5	5	5	5	3	5	5	5	3	5	5	5
10354	6	2	2	1	0.5	0.5	2	3	2	1	3	2	2	2	2	2	1	2	2	2	2	2	2	2	1	2	2	1	1	1	2	2	1	2	1	1	2	2	2	1	2	2	2	1	1	1	1	1	1
10358	6	1	1	1	0.1	0.2	1	3	1	2	3	2	2	2	2	3	3	2	2	2	1	2	2	2	2	3	3	4	5	4	5	4	4	4	4	5	5	5	5	4	3	3	3	3	4	3	2	4	4
10360	7	2	2	3	0.1	0.2	1	1	1	2	3	1	2	2	1	3	2	2	2	2	2	2	2	2	2	4	5	5	5	5	5	5	5	5	5	5	5	5	3	5	4	2	4	4	5	5	5	5	4
10361	6	2	2	2	0	0.5	2	1	1	2	2	2	2	2	1	2	1	1	2	2	2	2	2	2	2	5	5	5	5	5	5	5	5	5	5	5	5	5	5	5	5	5	5	5	5	5	5	5	5
10362	9	2	1	2	0	0.6	2	1	1	2	3	2	2	2	2	2	2	1	2	2	2	2	2	2	2	4	5	4	5	5	5	4	4	2	3	5	5	5	1	4	4	5	5	1	5	5	3	3	5
10363	6	1	1	1	0.1	0.2	1	1	1	1	3	2	2	2	2	2	3	1	2	2	2	2	2	2	1	4	4	5	5	5	5	4	4	4	4	5	5	5	4	4	4	3	4	4	5	1	5	5	4
10365	6	2	2	1	0.3	0.3	2	1	1	2	3	1	2	2	2	3	1	2	2	2	2	2	2	2	2	3	3	5	5	5	5	5	5	5	3	5	4	4	5	5	5	3	4	5	5	4	5	5	4
10366	7	2	1	1	0.4	0.4	2	1	1	4	2	1	2	2	2	1	1	1	2	2	2	2	2	2	2	2	3	3	4	5	5	4	2	2	2	4	4	3	3	2	3	4	3	3	2	3	5	4	3
10368	7	2	1	1	0.3	0.3	2	3	2	2	4	2	2	2	1	2	1	2	2	2	1	2	2	2	2	5	5	5	5	5	5	5	5	5	3	5	5	5	5	3	4	4	4	4	5	2	3	3	5
10373	6	2	1	1	0.1	0.1	1	2	1	2	2	2	2	1	2	3	4	1	2	2	2	2	2	2	1	3	4	4	5	4	5	4	4	4	4	5	4	3	4	4	4	3	5	4	4	1	3	4	4
10377	8	1	2	1	0.1	0.2	1	1	1	4	3	2	2	2	2	2	3	2	2	1	2	2	2	2	2	4	5	4	4	3	5	4	5	4	4	5	5	5	5	3	3	2	3	5	5	5	4	5	5
10379	7	2	1	1	0.2	0.2	1	1	1	2	3	2	2	2	2	1	1	1	2	2	2	2	2	2	2	4	4	4	4	4	4	3	4	4	4	4	4	4	3	4	4	3	4	4	4	4	4	4	4
10381	8	1	1	2	0	0.3	2	3	2	2	3	2	2	2	2	1	2	2	2	2	2	2	2	2	1	3	2	4	4	4	4	4	4	3	4	5	5	5	4	5	5	3	5	4	5	4	4	4	5
10382	6	1	1	1	0.1	0.2	1	3	1	1	3	2	2	2	1	3	4	2	2	2	2	2	2	2	2	4	4	5	5	5	5	5	5	5	5	5	5	5	5	5	5	4	4	5	5	5	5	5	5
10383	7	2	1	1	0.4	0.4	2	2	1	1	3	2	2	2	1	3	1	2	2	2	2	2	2	2	2	4	3	4	4	4	5	3	4	5	5	5	5	4	2	4	4	1	4	4	4	1	2	4	4
10384	8	1	1	3	0.1	0.3	2	1	2	2	3	2	2	2	1	3	1	2	2	2	1	2	2	2	2	2	3	3	3	4	4	2	3	3	2	5	2	5	4	5	4	2	5	4	2	2	4	5	5
10385	7	2	1	2	0.1	0.3	2	1	2	1	3	2	2	2	2	3	2	1	2	2	2	2	2	2	2	4	4	4	5	5	5	5	5	4	4	5	5	4	4	4	4	5	4	4	3	4	5	5	5
10389	6	1	1	2	0.2	0.4	2	3	2	2	3	2	2	2	2	3	2	2	2	2	1	2	2	2	2	5	5	5	5	5	5	4	5	5	5	5	5	5	4	5	5	4	5	5	5	5	5	5	5
10390	6	2	1	1	0.2	0.2	1	3	1	2	3	2	2	2	1	3	4	2	2	2	2	1	2	2	2	5	5	5	5	5	5	4	5	5	5	5	4	4	3	4	4	3	3	4	4	3	4	4	5
10396	6	2	1	2	0.2	0.3	2	1	1	1	2	2	2	2	2	2	1	1	2	2	2	2	2	2	2	5	4	4	5	5	5	2	3	4	5	5	4	4	5	4	4	4	4	4	4	4	4	5	5
10400	6	2	1	3	0.5	0.5	2	3	1	3	3	2	2	2	1	1	2	1	2	1	2	2	2	2	2	2	3	5	5	5	5	4	5	4	5	5	3	3	5	4	4	5	5	5	4	5	4	5	5
10401	8	2	1	3	0	0.1	1	1	2	1	3	2	2	2	1	3	3	1	2	2	2	2	2	2	2	3	3	4	3	4	4	5	5	5	5	5	5	5	4	4	5	5	4	4	4	4	4	4	4
10408	6	2	1	1	0.3	0.4	2	2	1	2	3	2	2	2	2	3	2	1	2	2	1	2	2	2	2	2	2	5	5	5	5	5	5	5	5	5	5	5	5	5	5	5	5	5	5	3	5	5	5
10410	6	1	1	1	0.2	0.3	2	3	2	1	3	2	2	2	2	2	3	1	2	2	2	2	2	2	2	4	3	4	3	5	5	3	3	4	3	5	5	5	4	5	5	3	4	3	4	3	4	4	5
10412	6	1	1	2	0	0.2	1	3	1	1	3	2	2	2	2	2	2	2	2	2	2	2	2	1	2	4	4	4	4	3	3	3	4	3	4	4	4	4	4	4	3	3	3	3	3	1	3	3	4
10413	8	2	2	1	0.4	0.6	2	3	2	3	3	2	2	2	2	2	1	1	2	2	2	1	2	2	2	4	5	5	5	5	5	5	5	5	5	5	5	5	5	5	5	5	5	5	5	5	5	5	5
10414	8	1	2	1	0.1	0.1	1	3	2	2	2	1	2	2	2	3	1	1	2	2	2	2	2	2	2	5	4	5	4	5	5	4	3	4	4	5	5	5	5	5	5	5	5	5	4	4	5	5	5
10415	6	1	1	2	0	0.2	1	1	1	1	3	2	2	2	2	3	2	2	2	2	2	2	2	2	2	4	4	3	4	4	4	4	4	4	4	5	5	5	3	4	4	4	5	4	4	2	4	4	5
10417	6	2	1	2	0.2	0.2	1	3	1	2	3	2	1	2	2	3	4	2	2	2	1	2	2	2	2	5	5	5	5	5	5	4	5	5	5	5	5	5	5	4	5	4	5	5	5	5	5	5	5
10421	8	1	1	1	0	0.1	1	1	1	1	3	2	2	2	2	3	4	1	2	2	1	1	2	2	2	5	5	5	5	5	5	4	4	4	3	5	4	4	3	5	5	2	5	3	1	1	4	4	4
10422	6	1	1	1	0.2	0.2	1	1	1	2	3	2	2	2	2	3	1	2	2	2	2	2	2	2	2	4	5	5	5	5	5	5	5	5	5	5	5	5	5	5	5	3	5	5	5	5	5	5	5
10424	9	1	2	3	0.3	0.3	2	1	1	2	3	2	2	2	1	3	4	2	2	2	2	2	2	2	1	1	2	5	4	5	5	1	1	3	4	5	5	5	2	4	5	2	4	4	3	4	3	5	5
10425	6	1	1	1	0.1	0.1	1	3	2	2	2	2	2	2	2	3	3	2	2	2	2	2	2	2	1	4	5	5	5	5	5	5	5	5	5	5	5	5	5	5	5	4	5	5	4	2	4	4	4
10426	6	2	1	1	0.2	0.2	1	3	2	3	3	2	2	2	2	3	2	2	2	2	1	2	2	2	2	5	5	5	5	5	5	5	5	4	5	5	4	5	4	3	3	2	4	2	3	3	4	4	5
10427	6	1	2	3	0.1	0.1	1	1	1	3	3	2	2	2	1	3	1	2	2	2	2	2	2	2	2	3	3	4	4	4	4	4	4	4	4	5	5	3	4	4	3	3	4	3	3	3	4	4	4
10428	6	1	1	1	0.1	0.2	1	1	1	1	3	2	2	2	2	3	3	1	2	2	2	2	2	1	2	2	3	4	5	5	5	4	4	5	3	5	5	5	5	5	5	4	5	4	3	1	5	5	5
10429	7	2	2	2	0	0.8	3	2	1	1	3	2	2	2	1	1	3	2	2	2	2	2	2	2	2	3	4	4	5	4	5	2	2	4	2	5	3	2	2	1	2	1	3	4	1	2	3	5	5
10431	6	2	1	2	0.3	0.3	2	3	1	4	3	2	2	2	2	3	2	2	2	2	2	2	2	2	2	2	3	5	5	5	5	4	5	4	4	5	4	5	4	4	4	4	4	4	3	4	4	5	5
10434	6	1	1	1	0	0.2	1	3	2	2	2	2	2	2	1	3	1	2	2	2	2	2	2	2	2	5	5	5	5	5	5	5	5	5	5	5	5	5	5	5	5	5	5	5	5	5	5	5	5
10436	7	1	2	3	0	0.2	1	3	1	1	3	2	2	2	1	3	1	1	2	2	2	2	2	2	2	1	1	5	5	5	5	3	5	5	3	5	5	5	5	5	5	5	5	5	4	5	5	5	5
10437	6	1	1	1	0.2	0.2	1	1	2	4	3	2	2	2	2	2	4	2	2	2	1	2	2	2	1	3	3	5	5	5	5	5	5	5	5	3	5	5	5	5	5	5	5	2	2	3	5	5	3
10438	6	2	2	1	0.3	0.3	2	3	1	2	2	2	2	2	2	3	1	1	2	2	2	2	2	2	2	4	5	5	5	5	5	5	5	5	5	5	5	5	5	5	5	5	5	5	5	5	5	5	5
10439	6	1	2	2	0	0.4	2	1	1	2	3	2	2	2	2	2	2	2	2	2	2	2	2	2	2	4	4	4	5	5	5	5	4	5	4	5	4	2	4	4	2	4	4	2	3	2	4	5	5
10440	6	2	1	3	0	0.5	2	3	2	1	3	2	2	2	1	3	3	1	2	1	2	2	2	2	2	3	3	4	4	5	5	4	4	3	3	5	5	3	3	3	4	3	5	5	3	1	5	5	5
10441	7	2	2	2	-0.1	0.2	1	1	2	2	3	2	2	2	2	3	3	2	2	2	2	2	2	2	2	5	5	5	5	5	5	5	5	5	5	5	5	5	5	5	5	5	5	5	5	5	5	5	5
10443	6	2	1	1	0.1	0.1	1	1	1	3	3	2	2	1	2	3	2	1	2	2	2	2	2	2	2	4	4	5	5	5	5	4	4	5	4	5	5	5	5	5	5	4	5	4	4	5	4	5	5
10445	6	1	1	1	0.2	0.2	1	1	1	2	3	2	1	2	2	2	1	1	2	2	2	2	2	2	2	4	4	5	5	5	5	5	5	5	5	5	5	5	5	5	5	5	5	4	5	5	4	4	3
10446	7	2	2	1	0.3	0.3	2	1	1	2	3	2	2	2	2	3	1	1	2	2	1	2	2	2	1	1	1	5	5	5	5	5	5	5	5	5	5	3	5	5	5	5	5	5	5	5	5	5	5
10447	8	1	2	1	0.1	0.2	1	1	2	1	4	2	2	2	2	3	3	1	2	1	1	2	2	2	1	3	3	4	5	5	5	4	4	5	5	5	5	5	3	3	5	4	4	4	4	3	5	5	5
10448	8	2	1	3	0.2	0.2	1	3	2	1	2	2	2	2	1	2	2	1	2	2	2	2	2	2	2	4	4	5	5	5	5	5	5	5	5	4	3	5	4	5	5	5	5	4	5	3	4	5	5
10449	6	1	2	1	0.4	0.4	2	3	1	1	2	1	2	2	2	1	1	1	2	2	2	2	2	2	2	4	3	4	5	5	5	3	3	3	4	4	4	5	3	4	5	4	5	5	3	2	4	5	5
10451	6	1	1	1	0.1	0.2	1	1	2	2	2	2	1	1	1	1	1	1	2	2	2	2	2	2	2	4	4	4	4	4	4	4	4	4	4	4	4	4	4	4	4	4	4	4	4	4	4	4	4
10452	6	1	1	2	0.2	0.5	2	1	2	1	2	1	2	2	2	3	1	2	2	2	2	2	2	2	2	5	5	5	5	5	5	5	5	5	5	5	5	5	5	5	5	5	5	5	5	5	5	5	5
10454	6	1	1	2	0.3	0.4	2	1	1	3	3	2	2	2	2	3	2	2	2	2	1	2	2	2	2	2	2	4	5	5	5	3	3	3	3	5	4	5	2	5	4	5	5	2	3	4	5	5	3
10456	7	2	2	2	0.1	0.3	2	3	2	2	3	2	2	2	2	1	1	1	2	2	2	2	2	2	2	3	3	3	3	3	3	3	3	4	3	5	3	3	4	4	3	1	3	4	2	3	3	3	5
10457	6	1	2	1	0.2	0.2	1	1	2	4	2	2	2	2	2	3	3	2	2	2	2	2	2	2	2	4	4	5	5	5	5	4	4	5	5	5	5	5	5	5	5	2	5	5	5	4	5	5	5
10459	9	2	1	2	0	0.2	1	3	1	1	3	2	2	2	2	3	4	1	2	2	1	2	2	2	2	5	5	5	5	5	5	5	5	5	5	5	5	5	5	5	5	2	5	5	5	5	5	5	5
10460	7	2	1	1	0.2	0.2	1	3	1	2	3	2	2	2	1	3	4	1	2	2	1	2	2	2	2	5	5	5	5	5	5	5	5	5	5	5	5	5	5	5	5	5	5	5	5	5	5	5	4
10461	7	1	1	1	0.4	0.5	2	1	2	2	3	2	2	2	2	3	1	2	2	2	2	2	2	2	2	3	3	3	4	4	3	4	4	4	5	4	4	3	3	4	4	3	4	4	3	4	4	4	5
10463	6	1	1	2	0.1	0.2	1	3	2	3	3	2	2	2	1	3	3	1	2	2	2	2	2	2	2	3	4	4	4	4	5	3	3	4	5	2	4	5	4	4	3	2	4	3	4	4	4	5	5
10464	7	2	1	1	0.1	0.3	2	2	2	1	3	2	2	2	2	2	1	1	2	1	2	2	2	2	2	3	3	3	3	1	4	4	3	3	1	3	4	5	3	4	5	1	5	4	1	5	4	2	3
10466	6	1	1	1	0.1	0.2	1	3	1	2	3	2	2	2	2	3	2	2	2	2	2	2	2	2	1	1	3	3	3	5	5	4	4	4	5	5	5	4	2	4	2	1	5	2	3	3	3	4	4
10471	6	2	1	2	0	0.2	1	1	1	2	2	2	1	2	2	3	3	2	2	2	2	2	2	2	2	3	4	5	5	5	5	5	5	5	3	5	5	5	5	5	5	4	4	5	4	5	5	4	5
10475	6	1	1	2	0	0.6	2	2	2	2	3	3	2	2	1	2	1	1	2	2	2	2	2	2	2	4	5	4	5	5	4	4	4	4	5	5	5	5	3	5	5	3	5	5	5	2	4	4	4
10477	6	1	2	2	0	0.2	1	1	1	2	3	2	2	2	2	3	4	1	2	2	1	2	2	2	2	5	5	5	5	5	5	5	5	5	5	5	5	5	5	5	4	4	4	4	4	4	4	4	4
10481	6	1	1	2	0.3	0.4	2	1	2	2	3	2	2	2	1	3	3	2	2	2	2	2	2	2	2	4	4	3	4	4	5	4	4	4	3	5	3	3	3	4	3	2	4	4	4	4	3	3	4
10482	6	1	1	2	0.1	0.2	1	1	2	1	3	3	2	1	2	3	2	1	2	2	2	2	2	2	2	3	3	3	3	3	3	3	3	3	3	3	4	4	3	3	3	3	3	3	3	3	4	3	2
10485	6	2	1	1	0.2	0.2	1	3	1	2	3	2	2	2	2	3	2	2	2	2	2	2	2	2	2	4	4	4	4	5	5	5	4	5	4	5	2	4	4	5	4	2	4	4	3	3	5	5	4
10486	7	2	2	1	0	0.1	1	3	1	2	3	2	2	2	2	3	3	2	2	2	2	2	2	2	2	3	4	4	4	5	5	4	4	4	4	5	5	4	3	2	3	2	4	3	4	4	4	4	4
10487	8	2	1	2	0	0.1	1	1	1	2	3	2	2	2	2	1	2	2	2	2	2	2	2	2	2	5	5	5	5	5	5	5	5	5	5	5	5	5	5	5	5	5	5	5	5	5	5	5	5
10491	6	1	2	1	0.1	0.1	1	3	2	3	4	1	2	2	2	3	3	2	2	2	2	2	2	2	2	3	4	4	4	4	4	3	4	4	4	4	4	4	4	4	4	3	4	3	3	3	3	3	3
10493	8	1	1	2	0	0.7	3	1	1	3	3	2	2	2	2	1	1	1	2	2	2	2	2	2	2	3	3	5	5	5	5	5	5	5	5	5	5	5	4	5	5	2	5	3	2	5	5	3	5
10496	6	2	1	1	0.2	0.3	2	1	2	4	3	2	2	2	2	1	1	2	2	2	2	2	2	1	1	4	4	5	5	5	5	5	5	5	4	5	5	4	4	4	3	3	4	4	2	4	4	4	5
10497	6	1	2	1	0.3	0.3	2	1	1	1	3	2	2	2	2	3	1	1	2	2	2	2	2	2	1	5	5	5	5	5	5	5	5	5	5	4	5	5	5	5	5	4	2	2	4	4	5	5	5
10498	6	2	2	1	0.1	0.2	1	3	2	4	2	2	2	2	2	2	1	1	2	2	2	2	2	2	2	2	2	4	2	4	3	2	2	3	2	5	3	3	2	3	3	3	4	3	3	3	3	3	3
10499	7	2	1	2	0	0.5	2	1	2	3	3	2	2	2	2	3	1	2	2	2	2	2	2	2	2	2	3	3	4	5	5	5	4	5	5	4	5	5	4	5	5	4	5	3	4	4	5	5	2
10503	8	1	1	1	0.3	0.3	2	1	2	2	3	2	2	2	2	3	1	1	2	2	2	2	2	1	2	3	3	4	5	5	5	4	4	4	4	5	5	5	5	5	5	3	5	5	5	5	5	5	5
10505	8	2	1	2	0.1	0.2	1	1	1	1	2	2	2	2	2	3	2	2	2	2	1	1	2	2	2	4	5	4	5	5	5	4	5	4	4	5	5	4	5	4	4	4	5	5	3	3	5	5	5
10509	7	1	1	2	0	0.3	2	3	1	1	3	2	2	2	2	3	1	2	2	1	1	2	2	2	2	3	3	4	5	5	5	4	5	4	5	5	4	5	3	5	5	4	5	5	5	5	5	5	5
10510	6	1	2	2	0.3	0.5	2	3	1	2	3	2	2	2	2	3	2	1	2	2	2	2	2	2	2	4	4	4	4	5	4	4	4	4	4	4	5	5	3	4	4	2	4	4	4	2	3	4	4
10512	7	1	2	2	0.1	0.1	1	2	1	2	2	2	2	2	2	3	2	1	2	2	2	2	2	2	1	4	4	5	5	5	5	5	5	5	5	5	4	5	5	5	5	4	4	4	5	5	5	5	5
10513	8	2	1	1	0.2	0.2	1	1	1	2	3	2	2	2	2	3	2	1	2	2	2	2	2	2	2	4	4	5	5	5	5	5	4	5	5	5	5	5	5	5	5	2	4	2	2	2	3	5	5
10514	9	2	1	1	0.2	0.3	2	1	2	2	3	2	2	2	2	3	4	2	2	2	2	1	2	2	2	5	5	4	3	3	4	4	4	4	4	5	4	5	4	5	5	4	5	5	5	5	5	5	4
10517	8	2	1	1	0.2	0.2	1	1	1	2	3	2	2	2	2	2	2	1	2	2	2	2	2	2	1	5	5	5	5	5	5	5	5	5	5	5	5	5	5	5	5	5	5	5	5	5	5	5	5
10518	6	1	1	1	0.2	0.2	1	3	1	3	3	2	2	2	2	3	3	2	2	2	2	1	2	2	2	4	4	4	5	5	5	5	5	5	5	5	4	5	5	5	5	4	5	5	5	5	5	5	5
10519	6	1	1	1	0.1	0.2	1	2	1	1	3	2	2	2	2	3	2	2	2	2	2	2	2	2	2	5	5	5	5	5	5	5	5	4	5	5	5	5	5	5	5	5	5	5	5	5	5	5	5
10520	7	1	1	2	0	0.3	2	1	1	2	2	2	1	1	2	2	3	1	2	2	2	2	2	2	2	4	5	4	5	5	5	4	5	5	5	5	5	5	5	4	4	5	5	5	4	4	5	5	4
10521	6	2	1	1	0.2	0.2	1	3	1	2	3	2	2	2	2	3	2	1	2	2	2	2	2	1	2	4	5	5	5	5	5	3	3	3	5	5	5	5	5	3	3	1	5	4	5	5	5	5	5
10523	7	2	1	1	0.4	0.5	2	3	1	2	4	2	2	2	2	3	1	1	2	2	2	2	2	2	2	5	5	5	5	5	5	5	5	4	4	5	4	5	4	5	5	4	5	5	5	4	4	4	5
10525	7	1	1	1	0.5	0.6	2	3	1	1	3	1	2	2	2	2	1	2	2	2	2	2	2	2	2	4	5	5	5	5	5	5	5	5	5	5	5	5	5	5	5	5	5	5	5	5	5	5	5
10526	8	1	1	1	0.2	0.2	1	1	1	2	3	2	2	2	2	2	2	1	2	2	2	2	2	2	2	5	5	5	5	5	5	5	5	5	5	5	5	5	5	5	5	5	5	4	5	5	5	4	2
10527	6	1	2	1	0.2	0.3	2	1	2	2	4	2	2	2	2	1	1	1	2	2	1	2	2	2	2	3	4	5	4	5	5	3	3	3	3	4	4	3	2	3	3	2	4	2	2	3	2	4	4
10528	6	2	2	1	0.2	0.3	2	1	1	1	1	2	2	2	2	3	4	2	2	2	2	2	2	2	2	4	4	4	4	4	4	4	4	4	4	4	4	4	4	4	4	4	4	4	4	4	4	4	4
10531	9	2	2	2	0	0.8	3	1	2	1	3	2	2	2	2	2	3	1	2	2	2	2	2	2	2	3	4	4	5	5	5	5	5	4	4	5	5	5	3	4	4	4	5	5	4	4	4	5	4
10532	6	1	2	1	0.2	0.2	1	3	1	1	1	1	2	2	2	1	1	2	2	2	2	2	2	2	1	3	4	3	3	4	4	2	3	4	2	3	4	4	2	2	4	2	4	2	3	2	3	3	4
10541	6	1	1	2	0	0.5	2	1	1	1	3	2	2	2	2	3	3	2	2	2	2	2	2	2	2	3	3	2	1	4	4	2	1	1	4	5	5	5	2	1	4	3	4	4	3	4	4	4	2
10543	8	2	2	1	0.4	0.4	2	1	2	4	3	2	2	2	2	3	4	2	2	1	2	2	2	2	2	4	4	5	5	5	5	5	5	4	5	5	5	3	3	4	3	3	3	2	2	2	3	3	4
10545	6	1	1	2	-0.1	0.3	2	3	1	1	3	2	2	2	2	3	1	1	2	2	1	2	2	2	2	2	2	4	2	4	4	2	3	3	3	5	4	5	5	3	4	2	4	1	2	3	1	3	4
10548	6	1	1	1	0.3	0.3	2	3	2	3	3	2	2	2	1	2	2	1	2	2	2	2	2	2	2	5	5	5	5	5	5	4	5	5	5	4	4	5	4	5	5	1	5	5	5	4	5	5	4
10550	7	2	1	2	0.2	0.2	1	1	1	1	2	2	2	2	2	3	3	1	2	2	2	2	2	2	2	4	4	5	5	5	5	4	5	4	5	5	4	5	4	5	5	4	5	5	5	5	4	5	5
10552	7	2	1	1	0.8	0.8	3	1	1	2	3	2	2	2	2	2	2	1	2	2	2	2	2	2	2	4	5	5	5	4	5	5	5	5	5	5	5	5	5	5	5	5	5	5	5	5	5	5	5
10554	6	1	1	1	0.2	0.3	2	1	1	2	3	2	2	2	2	2	1	2	2	2	2	2	2	2	2	3	3	5	5	5	5	3	4	4	3	5	4	5	4	5	4	5	5	4	5	5	5	5	5
10555	9	1	1	1	0.3	0.4	2	1	2	3	3	2	2	2	1	1	3	1	1	1	1	1	2	2	2	4	5	5	5	5	5	5	5	5	5	5	5	5	3	1	3	4	4	3	5	2	5	5	5
10556	6	1	1	2	-0.1	0.1	1	3	1	2	3	2	2	2	2	1	1	1	2	2	2	2	2	2	1	4	4	4	4	4	4	4	4	4	4	4	4	4	4	4	4	4	4	4	4	4	4	4	4
10557	9	1	1	2	0.2	0.2	1	1	1	2	3	2	2	2	2	1	3	1	2	2	2	2	2	2	2	5	5	5	5	5	5	5	5	5	4	5	5	5	3	3	4	5	5	5	5	3	5	4	5
10559	7	1	1	2	0.2	0.2	1	1	1	2	1	1	1	2	2	1	1	2	2	2	2	2	2	2	2	4	5	5	5	5	5	5	5	5	5	5	5	5	5	5	5	5	5	5	5	5	5	5	5
10560	6	2	1	2	0.3	0.5	2	1	2	1	3	2	2	2	2	1	1	2	2	2	2	2	2	2	2	3	4	4	4	4	5	3	3	4	4	5	5	5	4	4	4	3	3	3	3	3	5	3	5
10561	7	1	1	1	0.6	0.6	2	1	2	3	3	2	2	1	1	1	2	1	2	2	1	1	2	2	2	2	2	2	2	4	5	4	4	5	4	5	5	5	4	4	4	1	5	3	3	2	5	5	4
10564	7	2	1	1	0.2	0.3	2	3	2	3	3	2	2	2	2	1	1	1	2	1	2	2	2	2	1	5	5	5	5	5	4	3	3	3	4	5	5	5	3	4	3	2	4	4	4	4	5	4	5
10565	7	2	2	1	0.1	0.2	1	3	1	2	3	2	2	2	1	1	2	1	2	2	2	2	2	2	2	4	4	4	5	5	5	4	4	5	5	5	5	5	2	3	4	3	4	4	3	2	2	3	3
10566	6	2	1	2	0	0.9	3	1	1	3	3	2	2	2	2	1	2	1	2	2	2	2	2	2	2	5	5	5	5	5	5	5	5	5	5	5	5	5	5	5	5	5	5	5	5	5	5	5	5
10568	9	2	2	2	0.1	0.1	1	1	1	2	3	2	2	2	2	1	1	1	2	2	2	2	2	2	2	4	4	4	5	5	5	5	5	4	5	5	5	5	5	5	5	4	5	5	5	5	5	4	3
10569	7	1	1	2	0	0.4	2	1	1	2	3	2	2	2	2	1	1	2	2	2	2	2	2	2	2	4	4	5	5	5	5	4	5	5	5	5	5	5	5	4	5	2	4	4	4	4	4	4	5
10571	6	1	1	1	0.1	0.2	1	1	1	2	2	2	2	2	2	2	2	2	2	2	2	2	2	2	2	4	4	5	5	5	5	5	5	5	5	5	5	3	5	5	3	2	5	4	5	5	3	3	5
10572	6	1	1	1	0.3	0.4	2	3	2	2	3	2	2	2	2	3	2	2	2	2	2	2	2	1	1	5	5	5	5	5	5	5	5	5	5	5	5	5	4	5	5	4	5	5	5	5	5	5	4
10575	7	2	1	1	0.1	0.1	1	3	1	2	2	1	2	2	1	1	1	1	2	2	2	2	2	2	2	3	3	5	4	5	5	4	5	5	4	5	5	5	4	5	5	3	4	5	4	5	5	5	5
10577	8	1	1	1	0.2	0.3	2	1	2	3	4	3	2	2	2	1	1	2	2	2	2	2	2	2	2	5	5	4	4	4	4	4	4	4	4	5	5	5	5	5	5	4	5	4	4	5	5	5	5
10579	7	1	1	1	0.2	0.3	2	1	2	4	1	2	2	2	2	3	4	2	2	1	2	2	2	1	2	2	2	5	5	5	5	4	5	5	3	5	5	5	5	4	4	1	5	4	4	4	5	5	5
10582	9	2	2	2	0.3	0.3	2	1	2	2	3	2	2	2	2	1	1	1	2	2	2	2	2	1	1	3	4	4	5	5	5	3	3	4	2	2	5	5	3	4	4	3	5	2	3	3	4	4	3
10583	6	1	1	2	0.1	0.2	1	1	1	2	3	1	2	2	2	3	4	1	2	2	2	2	2	2	2	3	3	4	5	5	5	5	5	4	5	5	5	5	3	5	5	5	5	5	4	4	5	5	5
10584	6	1	1	1	0.1	0.3	2	3	1	3	3	2	2	1	2	3	3	2	2	2	2	2	2	2	1	3	3	4	4	4	4	3	3	4	4	5	5	2	3	5	5	5	5	4	4	3	5	5	5
10585	8	1	2	2	0	0.8	3	1	2	2	3	2	2	1	2	3	3	2	2	2	2	2	1	1	2	4	4	4	4	4	4	4	4	4	4	4	4	4	4	4	4	4	4	4	4	4	4	4	4
10588	9	2	2	1	0	0.3	2	3	1	4	3	1	2	2	1	1	2	2	2	2	2	2	2	2	2	5	4	4	3	4	5	3	3	4	4	5	4	5	4	5	4	3	3	4	4	5	5	4	4
10589	7	1	2	1	0.1	0.2	1	3	2	1	3	2	2	2	2	3	3	1	2	2	2	2	2	2	2	1	1	4	3	5	5	3	3	4	4	1	3	5	1	3	5	2	4	3	4	3	4	5	5
10590	7	1	1	2	0.3	0.3	2	3	2	2	3	2	2	2	2	3	4	1	2	1	1	2	2	2	2	3	3	4	4	4	5	4	4	5	5	5	4	5	4	5	4	5	5	5	3	2	4	5	2
10592	8	2	2	2	0	0.5	2	1	1	3	2	2	2	2	1	1	1	1	2	2	2	2	2	2	2	4	4	5	5	5	5	5	5	5	5	5	5	5	5	5	5	4	5	3	3	4	5	4	4
10596	6	1	2	2	0.5	0.6	2	1	1	1	2	2	2	2	1	3	1	2	2	2	2	2	2	2	1	4	4	5	5	5	4	4	3	4	4	5	4	4	4	4	4	2	5	4	5	5	4	5	5
10597	7	1	1	1	0.1	0.2	1	1	1	2	4	3	2	2	2	3	3	2	2	2	2	2	2	2	2	5	5	5	5	5	5	5	5	5	5	4	5	4	5	5	4	4	3	4	5	5	5	5	5
10600	7	2	2	2	0	0.8	3	1	1	2	3	2	1	2	2	2	1	2	2	2	2	2	2	2	2	4	4	4	4	4	4	4	4	4	4	4	4	4	4	4	4	2	4	4	3	4	2	3	2
10602	6	1	1	1	0.2	0.3	2	1	1	2	3	3	2	2	2	3	3	1	2	2	2	2	2	2	2	3	3	4	4	4	5	3	2	4	4	5	5	5	2	4	4	5	5	5	4	3	4	5	5
10603	7	1	1	1	0.3	0.3	2	3	2	1	3	2	2	2	2	3	1	2	2	2	2	2	2	2	2	5	5	5	5	5	5	4	4	5	5	5	5	5	5	5	5	5	5	5	3	3	5	5	5
10604	9	2	2	2	0	0.2	1	1	1	2	3	2	2	2	1	1	1	2	2	2	2	2	2	2	2	5	5	5	5	5	5	5	5	5	5	5	5	5	5	5	5	5	5	5	5	5	5	5	5
10606	6	2	1	2	0.1	0.2	1	1	1	2	2	1	2	2	2	3	3	1	2	2	2	2	2	2	2	5	4	5	5	5	5	4	5	4	5	5	5	4	5	5	5	4	5	5	5	5	5	5	5
10610	6	1	2	1	0.3	0.4	2	2	2	1	3	2	2	2	2	1	2	2	2	2	2	2	2	2	2	5	5	5	5	5	5	4	5	5	5	5	5	5	5	5	5	5	5	5	4	4	5	5	5
10612	6	1	1	2	0.2	0.7	3	1	1	2	3	2	2	2	2	3	2	1	2	2	1	1	2	2	2	4	4	5	5	5	5	5	5	5	5	5	5	5	5	5	5	5	5	5	5	5	5	4	5
10614	8	1	2	2	0	0.2	1	1	1	3	2	2	2	2	2	3	3	2	2	2	1	2	2	2	2	3	3	5	5	5	5	3	3	4	3	5	5	5	5	5	5	5	5	5	5	5	5	5	5
10616	6	2	1	2	0	0.3	2	3	1	2	3	2	2	2	2	3	2	2	2	2	1	1	2	2	1	5	5	5	5	5	5	5	5	5	5	5	5	5	5	5	5	5	5	5	5	5	5	5	5
10618	7	1	2	2	0.1	0.2	1	3	2	3	2	2	2	2	1	1	2	1	2	1	2	2	2	2	2	4	5	5	4	5	5	3	4	4	5	5	5	4	5	5	5	4	4	3	5	5	5	5	5
10620	7	1	2	1	0.3	0.3	2	3	2	1	3	2	2	2	2	3	3	2	2	2	2	2	2	2	1	3	4	3	2	2	4	3	3	4	3	5	3	4	1	5	5	3	5	5	3	4	2	3	2
10623	7	2	1	1	0.2	0.2	1	3	1	2	3	2	2	2	1	3	3	1	2	2	2	2	2	2	2	5	5	5	5	5	5	4	4	4	5	5	5	4	4	4	4	4	5	4	5	3	4	5	5
10625	7	1	2	2	0	1	3	1	1	3	3	2	2	2	2	3	2	2	2	2	2	2	2	2	2	4	4	4	5	3	5	4	4	5	5	5	5	5	3	5	5	5	5	5	5	3	5	5	5
10627	6	2	2	1	0.2	0.3	2	3	1	2	3	2	2	2	2	3	3	2	2	2	1	1	2	2	2	3	3	3	5	5	5	5	5	5	5	5	4	4	4	4	5	4	4	3	4	3	4	4	5
10628	7	1	1	2	0	0.4	2	1	1	2	2	2	2	2	2	3	4	2	2	2	2	2	2	2	1	4	4	5	5	5	5	5	5	5	5	5	5	5	5	5	5	3	4	4	5	5	5	5	5
10630	8	1	2	1	0.2	0.3	2	3	1	2	3	2	2	1	2	3	4	1	2	2	2	2	2	2	2	3	3	3	3	3	3	3	3	3	4	3	3	4	4	3	4	3	2	2	3	3	4	3	3
10631	6	1	1	1	0.4	0.4	2	1	1	2	3	2	2	2	2	3	2	1	2	2	2	2	2	2	2	2	3	4	5	4	5	2	1	2	4	5	5	5	2	4	5	1	5	5	4	3	4	3	5
10635	6	1	1	2	0.1	0.2	1	1	1	1	2	2	2	2	2	2	3	2	2	2	2	2	2	2	2	4	4	4	4	4	4	4	4	4	4	4	4	4	4	4	4	4	4	4	4	4	4	4	4
10637	6	1	2	2	0	0.6	2																			5	5	5	5	5	5	5	5	5	5	5	5	5	4	5	5	5	5	5	5	5	4	5	5
10640	7	1	2	1	0.2	0.2	1	3	1	2	3	2	2	2	2	1	3	1	2	2	1	2	2	2	2	4	4	3	3	4	5	4	4	5	5	5	4	5	4	5	5	3	4	4	5	3	5	5	5
10642	6	1	2	1	0.2	0.2	1	1	2	2	3	2	2	2	2	3	2	1	2	2	2	2	2	2	2	5	5	5	5	5	5	5	5	5	5	5	5	5	5	5	5	5	5	5	5	5	5	5	5
10643	6	2	1	1	0.4	0.4	2	3	1	1	3	2	2	2	2	3	2	2	2	2	2	2	2	2	2	5	5	4	3	4	4	3	4	4	4	3	4	4	4	4	5	3	3	4	4	3	2	4	4
10644	6	1	1	1	0.2	0.2	1	3	1	3	3	2	2	2	2	2	3	1	2	1	2	2	2	2	2	5	5	5	5	5	5	5	5	5	5	5	5	4	4	5	5	4	5	4	5	4	4	5	5
10645	6	1	1	2	0.2	0.5	2	3	1	4	2	2	2	2	1	1	1	2	2	2	2	2	2	2	1	3	3	4	4	5	5	3	3	3	4	4	5	5	3	4	5	4	5	5	4	5	5	4	5
10647	8	1	1	2	0	0.6	2	1	2	4	3	2	2	2	2	3	4	2	2	2	2	2	1	2	2	3	3	5	5	5	5	3	3	4	5	5	4	5	2	4	5	4	5	4	4	4	5	5	4
10648	7	1	1	1	0.3	0.3	2	1	1	1	3	2	2	2	2	2	2	1	2	2	1	1	2	2	2	5	5	5	5	5	5	5	5	4	4	5	5	5	4	3	4	2	5	3	5	5	5	5	5
10649	7	2	1	1	0.1	0.1	1	1	1	3	3	2	2	2	2	3	1	2	2	2	2	2	2	2	2	5	5	5	5	5	5	5	5	5	5	5	5	4	5	4	5	5	5	5	5	4	5	5	5
10650	6	1	1	2	0	0.3	2	2	1	3	3	2	2	2	2	2	3	2	2	2	2	2	2	2	2	4	4	4	4	4	5	4	4	4	4	5	5	5	4	4	4	4	5	4	4	5	5	4	4
10652	6	1	1	2	0.3	0.5	2	1	1	2	3	2	2	2	2	3	4	2	2	2	1	2	2	2	2	4	4	4	4	3	4	4	3	3	4	5	4	3	3	3	3	3	4	4	3	3	4	3	4
10655	6	2	1	1	0.3	0.3	2	1	1	4	3	2	2	2	2	1	1	2	2	2	2	2	2	2	2	5	5	5	5	5	5	5	5	5	5	5	5	5	5	3	5	5	5	5	5	5	5	5	5
10656	6	2	1	1	0.2	0.2	1	1	1	2	3	2	2	2	2	3	3	1	2	2	1	2	2	2	2	2	2	3	3	4	5	4	4	5	5	5	5	5	4	5	5	2	5	4	5	5	5	5	5
10657	7	1	1	1	0.2	0.2	1	1	2	3	2	2	2	2	2	2	2	1	2	2	2	2	2	2	2	3	5	5	4	5	5	3	4	4	5	5	5	5	4	5	5	4	4	4	4	4	4	3	4
10658	6	1	1	2	0.3	1	3	1	1	1	3	2	2	2	2	3	4	2	2	2	2	2	2	2	1	1	2	5	5	5	5	4	2	4	5	5	5	5	2	4	5	2	5	5	4	4	5	4	5
10662	7	2	1	1	0.3	0.3	2	1	2	2	4	2	2	1	2	3	1	1	2	2	2	2	2	2	1	5	5	5	5	5	5	3	3	4	5	5	5	5	5	4	3	2	4	4	5	5	3	3	5
10664	8	2	1	2	0.1	0.2	1	1	1	2	3	2	2	2	2	3	2	2	2	2	2	2	2	2	2	4	4	5	4	5	4	5	5	5	5	5	5	5	5	5	5	4	5	5	5	5	5	5	5
10665	6	2	1	1	0.2	0.2	1	3	1	1	2	1	2	2	2	3	3	2	2	2	2	2	2	2	1	3	3	2	3	3	4	3	3	4	3	5	4	3	1	2	3	1	3	2	3	3	5	4	3
10668	8	1	2	2	0	0.4	2	1	2	2	3	2	2	2	1	1	1	2	2	2	2	2	2	2	2	4	3	3	5	5	4	4	5	5	4	5	5	3	3	3	3	4	4	3	3	1	3	5	5
10670	6	1	2	1	0.4	0.4	2	3	2	2	3	2	2	2	2	1	1	2	2	2	2	2	2	2	2	4	5	5	5	5	5	5	5	5	5	5	4	5	5	5	5	5	5	5	4	5	5	5	5
10675	8	2	2	2	0.1	0.2	1	1	1	2	3	2	2	2	2	3	1	1	2	2	2	2	2	2	2	4	4	5	5	5	5	5	5	5	5	5	5	5	5	5	5	3	4	4	3	4	5	4	5
10676	8	2	1	2	0.1	0.3	2	3	1	1	2	1	1	1	1	3	2	1	2	2	2	2	2	2	1	5	5	4	5	3	5	5	5	5	3	3	5	5	5	5	5	5	4	5	3	4	5	5	5
10679	6	2	2	1	0.4	0.5	2	1	1	2	3	2	2	2	2	3	4	2	2	2	2	2	2	2	2	4	4	4	4	5	5	4	4	4	3	5	5	4	3	4	4	2	5	3	3	3	4	4	5
10680	7	1	1	2	0	0.3	2	1	2	2	3	2	2	2	1	3	1	2	2	2	2	2	2	2	1	3	3	4	5	4	5	4	4	4	5	5	4	4	3	4	4	5	5	4	4	3	3	3	4
10681	6	2	1	1	0.5	0.7	3	3	2	1	3	1	2	2	2	1	2	1	2	2	2	2	2	2	2	5	5	5	4	5	5	5	5	5	4	5	4	5	5	4	5	5	4	4	5	5	5	5	3
10682	6	2	1	1	0.2	0.2	1	1	1	2	3	2	2	2	1	3	4	2	2	2	2	2	2	2	2	4	4	5	5	5	5	5	5	5	5	5	5	5	5	5	5	4	4	2	4	3	4	4	4
10684	7	2	1	1	0.2	0.3	2	1	2	2	3	2	2	2	2	2	1	2	2	2	2	2	2	2	2	5	5	5	5	5	5	5	5	5	5	5	5	5	5	5	5	3	5	5	3	3	5	3	5
10685	6	2	1	1	0.2	0.3	2	1	1	1	3	2	2	2	2	3	4	1	2	1	1	2	2	2	1	3	4	4	4	5	5	4	4	5	4	5	4	5	4	5	5	4	5	5	4	4	5	4	5
10687	8	2	1	2	0.1	0.3	2	2	1	1	2	3	2	2	1	3	3	2	2	2	2	2	2	2	2	4	4	5	5	5	5	5	5	5	5	5	5	5	5	4	5	4	5	3	4	2	5	5	5
10688	7	1	1	1	0.2	0.3	2	3	1	2	3	1	2	2	1	1	1	1	2	2	2	2	2	2	2	5	5	4	4	4	3	3	3	3	3	3	3	3	3	3	3	3	3	3	3	3	3	3	3
10689	6	2	1	1	0.3	0.3	2	1	1	2	3	2	2	2	2	3	2	1	2	2	2	2	2	2	1	4	4	5	5	4	5	4	4	5	5	5	5	4	5	5	4	5	5	4	5	4	4	4	5
10691	7	2	2	2	0.1	0.4	2	2	2	2	3	2	2	2	2	2	2	2	2	2	2	2	2	2	2	4	5	5	5	4	5	5	5	5	4	5	5	5	5	5	5	3	5	5	5	4	5	2	5
10692	6	2	2	2	0	0.2	1	1	1	3	2	2	2	2	2	2	1	2	2	2	2	2	2	2	2	4	5	5	5	5	5	5	5	5	5	5	5	5	5	5	5	5	5	5	5	5	5	5	5
10694	6	2	2	2	0.2	0.4	2	3	1	3	3	3	2	2	2	2	2	1	2	2	2	2	2	2	1	2	3	3	4	5	5	4	4	4	4	5	5	5	3	3	4	2	4	3	2	2	4	4	2
10695	6	2	1	1	0.2	0.2	1	3	1	3	1	1	2	2	2	3	3	2	2	2	1	1	2	2	1	3	3	4	5	5	5	5	5	5	5	5	5	4	5	5	5	4	5	4	5	5	5	5	5
10699	6	1	1	2	0.3	0.3	2	3	1	3	2	2	2	2	2	2	3	2	2	1	2	2	2	2	2	4	5	4	3	4	3	4	3	5	3	5	4	3	3	4	2	5	3	2	2	2	4	4	2
[truncated: 43 more columns]

## Sheet: >9（39）
ID	age	gender	nation	type_group	BCVA.FE	BCVA.AE	Degree	Q6	Q7	Q8	Q9	Q10	Q11	Q12	Q13	Q14	Q15	Q16	Q17	Q18	Q19	Q20	Q21	Q22	Q23	A1	A2	A3	A4	A5	A6	A7	A8	A9	A10	A11	A12	A13	A14	B15	B16	B17	B18	B19	B20	B21	B22	B23	B24
10052	10	2	1	1	0.2	0.2	1	3	2	2	4	2	2	2	2	3	1	1	2	2	2	2	2	2	2	5	5	5	5	5	5	5	5	5	5	5	5	5	5	5	5	5	5	5	5	5	5	5	5
10058	14	2	1	1	0.4	0.4	2	1	1	3	2	2	2	2	1	1	1	1	2	2	2	2	2	2	2	4	4	5	5	5	5	5	5	5	5	5	5	5	4	4	4	4	3	5	5	5	4	4	5
10059	10	2	1	2	-0.1	0.1	1	1	2	2	2	2	2	2	2	3	4	1	2	2	2	2	2	2	2	5	5	5	5	5	5	5	5	5	5	5	5	5	5	5	5	5	5	5	5	5	5	5	5
10064	10	1	1	2	0	0.2	1	1	1	1	4	2	2	2	2	3	3	2	2	2	2	2	2	2	2	3	3	5	2	3	3	2	3	3	3	5	5	5	3	3	3	2	3	4	3	3	2	5	5
10078	10	2	2	2	0	0.3	2	1	2	2	3	1	2	2	2	1	2	1	2	2	2	2	2	2	2	5	5	5	5	5	5	5	5	5	5	5	5	5	5	5	5	5	5	5	5	5	5	5	5
10081	16	1	2	1	0.3	0.3	2	1	1	1	4	2	2	2	1	1	2	2	2	2	2	2	2	2	2	5	5	5	5	5	5	5	4	5	5	4	5	5	5	4	5	4	4	4	5	3	5	5	5
10180	11	2	2	2	-0.1	0.7	3	1	1	2	3	2	2	2	2	1	2	2	2	2	2	2	2	2	2	3	4	5	5	5	3	5	5	5	5	5	5	3	3	5	3	3	4	5	3	5	5	5	5
10181	10	1	2	2	0	0.5	2	1	1	2	3	2	2	2	2	1	1	2	2	2	2	2	2	2	2	4	4	4	4	5	5	5	5	5	5	5	5	4	5	5	4	5	4	4	2	1	5	5	5
10183	12	1	2	2	0	0.4	2	1	2	2	2	1	2	2	1	1	1	1	2	2	2	2	2	2	2	4	4	4	4	5	5	4	4	4	4	5	5	4	4	4	3	4	4	4	4	3	4	4	5
10203	11	2	1	3	0	0.5	2	3	1	1	2	2	2	2	1	3	2	1	2	2	2	2	2	2	2	4	4	4	4	4	4	4	4	4	4	4	4	4	4	4	4	4	4	4	4	4	4	4	4
10230	13	2	1	2	0.1	0.2	1	1	2	2	2	2	2	2	2	1	2	1	2	2	2	2	2	2	2	5	5	4	4	5	3	5	5	5	5	5	5	4	2	3	2	4	3	5	3	3	5	3	5
10244	10	2	2	1	0.3	0.3	2	3	1	3	3	2	2	2	2	1	1	2	2	2	2	2	2	2	2	5	5	3	3	4	4	4	4	4	4	4	4	4	4	4	4	4	4	4	4	4	4	4	4
10248	11	1	1	2	0	0.2	1	1	1	1	2	1	2	2	2	1	2	1	2	1	2	2	2	2	2	4	4	5	5	5	5	4	5	4	5	5	5	5	5	5	5	3	5	5	5	5	4	4	2
10257	12	2	1	2	0	0.2	1	1	1	1	3	2	2	2	2	3	3	2	2	2	2	2	2	2	2	5	5	5	5	5	5	5	5	5	5	4	5	5	5	5	5	5	5	5	5	5	5	5	5
10261	12	2	1	2	0.1	0.3	2	1	1	2	3	2	2	2	2	3	1	2	2	2	2	2	2	2	2	5	5	5	5	5	5	5	5	5	5	5	5	5	5	5	5	5	5	5	5	5	5	5	5
10278	12	1	2	1	0.1	0.2	1	3	2	2	2	2	1	1	1	1	1	1	2	2	2	2	2	2	1	5	5	5	5	5	5	5	5	5	5	5	5	5	4	4	5	4	5	4	5	4	5	4	5
10280	10	1	1	1	0.1	0.1	1	3	1	2	1	2	2	2	2	1	1	1	2	2	2	2	2	2	2	4	5	5	5	5	5	4	4	4	5	5	5	5	4	5	5	2	5	4	5	5	5	5	3
10281	10	1	2	1	0.2	0.2	1	3	1	2	2	2	2	2	2	3	4	2	2	2	2	2	2	2	2	4	5	5	5	5	5	4	4	5	5	5	5	5	2	5	5	2	5	2	4	2	4	3	1
10288	10	1	1	3	0.4	0.4	2	1	1	3	3	2	2	2	1	2	3	1	2	1	1	1	2	2	2	3	4	4	5	5	5	4	4	4	5	5	5	4	4	4	5	4	5	5	4	4	5	5	4
10295	10	1	1	2	0	0.6	2	1	2	1	2	2	2	2	2	2	2	1	2	2	2	2	2	2	2	4	4	4	4	5	5	5	5	5	5	5	5	4	5	5	4	4	4	4	4	4	4	4	3
10305	12	2	1	1	0.2	0.2	1	1	1	2	2	2	2	2	2	1	1	2	2	2	2	2	2	2	2	5	5	5	5	5	5	5	5	5	5	5	5	5	5	5	5	5	5	5	5	4	5	5	5
10320	11	1	2	2	0	0.1	1	3	1	2	3	2	2	2	2	2	2	2	2	2	2	2	2	2	2	3	4	4	5	5	5	5	5	5	5	5	5	5	5	5	5	5	5	5	5	4	5	5	5
10321	11	1	1	2	0	0.6	2	1	1	1	3	1	2	2	2	1	1	2	1	1	2	2	2	2	2	5	4	5	5	5	5	4	4	4	4	5	5	4	5	5	4	5	5	5	3	4	5	5	3
10337	10	1	1	2	0.3	0.3	2	1	2	3	3	2	2	2	1	1	1	1	2	2	2	2	2	2	2	4	5	5	4	4	5	4	4	3	4	5	4	4	3	3	3	2	2	2	3	3	4	4	4
10339	11	1	2	2	-0.1	0.2	1	1	1	3	3	2	1	1	2	2	3	1	2	2	2	2	2	2	2	5	5	4	4	4	5	5	4	4	5	5	5	5	5	5	5	5	5	5	5	5	4	5	3
10342	10	1	1	3	0.2	0.2	1	2	1	2	3	2	2	2	1	2	2	2	2	2	2	2	2	2	1	4	4	4	4	4	4	4	4	4	4	4	4	4	4	4	4	4	4	4	4	4	4	4	4
10346	11	2	1	1	0.1	0.1	1	1	1	2	3	3	2	2	1	3	3	2	2	2	2	2	2	2	1	5	5	5	5	5	5	5	5	5	5	5	5	5	5	5	5	5	5	5	5	5	5	5	5
10348	11	2	2	2	0	0.4	2	1	1	3	3	2	2	2	2	1	1	2	2	2	2	2	2	2	2	4	4	5	5	5	5	5	5	4	4	5	5	5	5	5	5	4	5	4	4	5	4	4	4
10355	10	2	1	1	0.1	0.4	2	1	2	1	2	1	2	2	2	1	1	2	2	2	2	2	2	2	2	4	5	4	5	5	5	5	5	5	4	5	5	5	5	5	4	4	5	4	4	4	5	5	5
10376	11	1	1	1	0.2	0.2	1	3	2	1	3	2	2	2	1	3	1	1	2	2	2	1	2	2	2	5	4	5	5	5	5	5	5	5	5	5	5	5	4	5	5	5	5	4	5	5	5	5	5
10394	12	1	2	1	0.2	0.3	2	1	1	1	3	2	2	2	1	2	4	2	2	2	2	2	2	2	2	4	4	5	5	5	5	5	5	3	5	5	5	5	2	3	3	2	4	3	5	3	4	5	5
10395	10	1	1	2	0.4	0.8	3	2	1	1	2	2	2	2	2	3	4	1	2	2	2	2	2	2	2	5	5	5	5	5	5	5	5	3	4	5	5	5	5	5	5	4	5	5	3	4	4	5	5
10416	11	1	2	1	0	0.6	2	1	1	2	3	2	2	2	2	1	1	1	2	2	2	2	2	2	2	5	5	5	5	5	5	5	5	5	5	5	5	5	5	5	5	5	5	5	5	5	5	5	5
10480	11	2	2	2	0	0.4	2	3	1	1	2	2	2	2	2	2	3	1	2	2	2	2	2	2	2	4	4	4	5	4	5	4	5	5	5	5	5	5	4	5	5	5	5	5	5	4	5	5	5
10507	12	2	2	2	0	0.4	2	1	1	2	3	2	2	2	2	3	3	1	2	2	2	2	2	2	2	5	5	5	5	5	5	5	5	5	5	5	5	5	5	5	5	4	4	5	4	5	5	5	5
10534	10	1	2	2	0.2	0.8	3	1	1	2	1	2	2	2	1	1	1	1	2	2	2	2	2	2	2	4	5	5	4	4	5	4	4	4	5	4	5	5	5	4	5	4	5	5	4	4	5	5	5
10558	12	1	1	3	0	0.8	3	3	1	1	2	1	2	2	1	1	1	2	2	2	2	2	2	1	2	5	4	4	4	5	5	5	5	5	5	5	5	5	4	5	5	5	4	5	4	5	5	5	5
10580	11	2	1	2	0	0.5	2	3	2	1	3	2	2	2	2	3	3	1	2	2	2	2	2	2	2	5	5	5	5	5	5	5	5	5	4	5	4	4	4	3	3	5	3	2	3	3	3	3	5
10586	10	1	2	2	0	0.3	2	3	1	2	3	2	2	2	1	3	1	1	2	2	2	2	2	2	2	5	5	5	5	5	5	5	5	5	5	5	5	5	5	5	5	5	5	5	5	5	5	5	5
[truncated: 49 more columns]
